# Supplementary material for: Multi-omics approach to study the growth efficiency and amino acid metabolism in Lactococcus lactis at various specific growth rates
Source: Microb Cell Fact. 2011 Feb 24;10:12. doi: 10.1186/1475-2859-10-12 (PMC3049130; doi:10.1186/1475-2859-10-12)
Supplement: Additional file 1 — Specific growth rate dependent ATP and NAD(P)H balance calculations for A-stat experiments with Lactococcus lactis subsp. lactis IL1403. [file 1475-2859-10-12-S1.XLS]

## Sheet: Additional file 1
Additional file 1. Specific growth rate dependent ATP and NAD(P)H balance calculations for A-stat experiments with Lactococcus lactis subp. lactis IL1403.
Table S1. Biomass macromolecular and monomeric composition.
µ, h-1	Unit	0.1	0.15	0.2	0.25	0.3	0.35	0.4	0.45	0.5	0.55	0.6
Protein*	%	46.3753	46.1863	45.9974	45.8084	45.6195	45.4305	45.2416	45.0526	44.8636	44.6747	44.4857
RNA*	%	3.57151	4.22223	4.46811	4.7449	5.06359	5.38927	5.76343	6.07102	6.34587	6.32046	6.56634
DNA*	%	1	1	1	1	1	1	1	1	1	1	1
PG sugars	%	24.705	24.1666	23.6283	23.09	22.5517	22.0134	21.4751	20.9368	20.3985	19.8601	19.3218
Lipids	%	6.66799	6.51966	6.37133	6.223	6.07466	5.92633	5.778	5.62967	5.48133	5.333	5.18467
Other sugars	%	4.68024	4.90513	5.53485	6.13366	6.69057	7.24049	7.74193	8.30994	8.91069	9.81171	10.4414
Glucose	mmol gdw-1	288.904	302.785	341.657	378.621	412.998	446.944	477.897	512.959	550.043	605.661	644.533
NAG	mmol gdw-1	516.3	505.05	493.8	482.55	471.3	460.05	448.8	437.55	426.3	415.05	403.8
NAM	mmol gdw-1	516.3	505.05	493.8	482.55	471.3	460.05	448.8	437.55	426.3	415.05	403.8
dAMP	mmol gdw-1	10.4104	10.4104	10.4104	10.4104	10.4104	10.4104	10.4104	10.4104	10.4104	10.4104	10.4104
dTMP	mmol gdw-1	10.4104	10.4104	10.4104	10.4104	10.4104	10.4104	10.4104	10.4104	10.4104	10.4104	10.4104
dCMP	mmol gdw-1	5.70478	5.70478	5.70478	5.70478	5.70478	5.70478	5.70478	5.70478	5.70478	5.70478	5.70478
dGMP	mmol gdw-1	5.70478	5.70478	5.70478	5.70478	5.70478	5.70478	5.70478	5.70478	5.70478	5.70478	5.70478
AMP	mmol gdw-1	46.8109	48.806	50.801	52.7961	54.7912	56.7862	58.7813	60.7763	62.7714	64.7665	66.7615
UMP	mmol gdw-1	57.6046	60.0596	62.5147	64.9698	67.4249	69.88	72.335	74.7901	77.2452	79.7003	82.1554
CMP	mmol gdw-1	35.9596	37.4921	39.0247	40.5573	42.0899	43.6225	45.155	46.6876	48.2202	49.7528	51.2854
GMP	mmol gdw-1	39.5959	41.2835	42.971	44.6586	46.3462	48.0337	49.7213	51.4088	53.0964	54.784	56.4715
Glycerol	mmol gdw-1	103.26	101.01	98.76	96.51	94.26	92.01	89.76	87.51	85.26	83.01	80.76
C14*	mmol gdw-1	62.064	59.796	57.528	55.26	52.992	50.724	48.456	46.188	43.92	41.652	39.384
C16*	mmol gdw-1	41.016	40.224	39.432	38.64	37.848	37.056	36.264	35.472	34.68	33.888	33.096
C16:1*	mmol gdw-1	15.396	14.814	14.232	13.65	13.068	12.486	11.904	11.322	10.74	10.158	9.576
C18:1*	mmol gdw-1	63.108	62.562	62.016	61.47	60.924	60.378	59.832	59.286	58.74	58.194	57.648
C19*	mmol gdw-1	27.324	26.646	25.968	25.29	24.612	23.934	23.256	22.578	21.9	21.222	20.544
Ala*	mmol gdw-1	560.76	557.34	553.92	550.5	547.08	543.66	540.24	536.82	533.4	529.98	526.56
Arg*	mmol gdw-1	173.52	178.08	182.64	187.2	191.76	196.32	200.88	205.44	210	214.56	219.12
Asp+Asn*	mmol gdw-1	403.8	401.7	399.6	397.5	395.4	393.3	391.2	389.1	387	384.9	382.8
Cys*	mmol gdw-1	18.72	17.88	17.04	16.2	15.36	14.52	13.68	12.84	12	11.16	10.32
Glu+Gln*	mmol gdw-1	332.376	332.364	332.352	332.34	332.328	332.316	332.304	332.292	332.28	332.268	332.256
Gly*	mmol gdw-1	400.32	398.28	396.24	394.2	392.16	390.12	388.08	386.04	384	381.96	379.92
His*	mmol gdw-1	69.24	69.06	68.88	68.7	68.52	68.34	68.16	67.98	67.8	67.62	67.44
Ile*	mmol gdw-1	229.44	227.16	224.88	222.6	220.32	218.04	215.76	213.48	211.2	208.92	206.64
Leu*	mmol gdw-1	348.24	345.96	343.68	341.4	339.12	336.84	334.56	332.28	330	327.72	325.44
Lys*	mmol gdw-1	385.8	382.5	379.2	375.9	372.6	369.3	366	362.7	359.4	356.1	352.8
Met*	mmol gdw-1	89.16	89.34	89.52	89.7	89.88	90.06	90.24	90.42	90.6	90.78	90.96
Phe*	mmol gdw-1	158.88	157.92	156.96	156	155.04	154.08	153.12	152.16	151.2	150.24	149.28
Pro*	mmol gdw-1	152.28	151.62	150.96	150.3	149.64	148.98	148.32	147.66	147	146.34	145.68
Ser*	mmol gdw-1	250.92	247.38	243.84	240.3	236.76	233.22	229.68	226.14	222.6	219.06	215.52
Thr*	mmol gdw-1	252.96	251.64	250.32	249	247.68	246.36	245.04	243.72	242.4	241.08	239.76
Trp*	mmol gdw-1	60	60	60	60	60	60	60	60	60	60	60
Tyr*	mmol gdw-1	121.8	120.9	120	119.1	118.2	117.3	116.4	115.5	114.6	113.7	112.8
Val*	mmol gdw-1	302.4	300.6	298.8	297	295.2	293.4	291.6	289.8	288	286.2	284.4
Total sum of amino acids	mmol gdw-1	4310.62	4289.72	4268.83	4247.94	4227.05	4206.16	4185.26	4164.37	4143.48	4122.59	4101.7
* - values are measured in present study
Percentage of lipids in biomass were calculated as a sum of glycerol-P and fatty acids. Glycerol phosphate was calculated based on phosphiolipid composition that one phospholipid consisted of 2 moles of fatty acids and 1 mole of glycerol phosphate
Percentage of peptidoglycan (PG) sugars was calculated based on ten layers of NAG-NAM pairs per phospholipid molecule
Ribonucleotide and deoxyribonycleotide contents were calculated based on total amount of RNA and DNA, respectively and molar ratio of these nucleotides in RNA and DNA, respectively given by Oliveira et al. 2005
Table S2. Experimental data of product formations (O, mmol gdw-1) and substrate productions (Y_glc and Y_AA (sum of amino acid consumptions), mmol gdw-1)
Dilution rate, h-1	0.1	0.15	0.2	0.25	0.3	0.35	0.4	0.45	0.5	0.55	0.6
Y_glucose, mmol gdw-1	43639.8	44141.8	41593.9	40138.8	38627.8	38122.6	37291.9	36306.5	34895.8	33577.1	33141.9
O_lactate, mmol gdw-1	80631	82555.1	76986.2	74158.5	70619.3	70431.7	68960.9	66313.3	63260.8	61071	59193.8
O_acetate, mmol gdw-1	6672.02	6274.87	5281.51	5090.93	4750.52	4374.29	3978.92	3416.02	2852.42	2405.25	2377.99
O_formate, mmol gdw-1	8750.4	8692.59	8308.81	7953.93	7506.93	7040.09	6393.06	5589.35	4775.73	4082.61	3839.74
O_ethanol, mmol gdw-1	2137.98	1899.37	1959.89	1920.95	1740.75	1629.67	1304.4	1008.18	752.182	659.311	582.62
Y_product, mol mol-1*	2.04953	2.0554	2.025	2.02224	1.99625	2.00499	1.99089	1.94834	1.91615	1.9101	1.8754
Y_AA, mmol gdw-1	11556.6	10866.6	10748.3	10153.4	9856.17	9832.98	9624.61	9388.32	9133.9	8503.54	9404.48
* - Y_product characterizes total product formations (lactate, acetate, ethanol) per consumed glucose
Table S3. Stoichiometry of ATP, NAD(P)H and central metabolites for monomer production. It is assumed that amino acids were not synthezised.
Monomere	NH3	ATP synt	ATP polym	NADH	NADPH	G6P	F6P	R5P	E4P	GAP	3PG	PEP	Ace-CoA	Pyr	Oxa	2KG	ACE	CO2
D-Glucose			1			1
N-acetyl glucosamine	1	2	1				1						1
N-acetyl muramic acid	1	3	1				1						1
dAMP	5	13	1.372	-3	3			1			1		-1	1				1
dTMP	2	7	1.372		4			1					-1	1	1
dCMP	3	9	1.372		2			1							1
dGMP	5	15	1.372	-3	2			1			1		-1	1				1
AMP	5	13	0.4	-3	2			1			1		-1	1				1
UMP	2	7	0.4		1			1							1
CMP	3	9	0.4		1			1							1
GMP	5	15	0.4	-3	1			1			1		-1	1				1
glycerol					1					1
C14		6			12								7
C16		7			14								8
C16:1		7			13								8
C18		8			16								9
C18:1		8			15								9
C18:2		8			14								9
C17		7			16								7	1
C19		8			18								8	1
Ala			4.306
Arg			4.306
Asn			4.306
Asp			4.306
Cys			4.306
Gln			4.306
Glu			4.306
Gly			4.306
His			4.306
Ile			4.306
Leu			4.306
Lys			4.306
Met			4.306
Phe			4.306
Pro			4.306
Ser			4.306
Thr			4.306
Trp			4.306
Tyr			4.306
Val			4.306
Table S4. ATP expenditure for monomer synthesis and polymerization, NADH synthesis and NADPH requirements; calculated based on given stoiciometry and biomass monomer composition (Table S1 and S3)
Dilution rate, h-1	0.1	0.15	0.2	0.25	0.3	0.35	0.4	0.45	0.5	0.55	0.6
O_ATP synt, mmol gdw-1	5478.83	5631.66	5624.62	5629.79	5651.5	5675.97	5719.59	5736.92	5741.32	5627.15	5620.11
O_ATP_polym, mmol gdw-1	19972.5	19881.9	19811.4	19739.4	19665.2	19590.7	19513.9	19440.3	19368.3	19311.3	19240.7
O_NADH, mmol gdw-1	-107.29	-155.231	-166.279	-180.144	-197.826	-216.147	-238.885	-255.556	-269.244	-255.569	-266.617
O_NADPH, mmol gdw-1	3249.81	3215.56	3156.71	3099.74	3045.31	2991.31	2940.25	2885.16	2828.07	2752.74	2693.89
ATP production was calculated as (considering that glucose that is not used for synthesis of biomass monomer is metabolized through EMP pathway):
ATP_production = (Iglc-O_G6P-O_F6P-O_R5P-O_E4P-O_GAP/2-O_3PG/4-O_PEP/4)*2+O_ace											(Equation 1)
ATP balance was calculated as (considering that average expediture for transport of amino acids is 0.5 mol ATP per 1 mol amino acid):
ATP_balance = ATP_production-O_ATP_synt-O_ATP_polym-O_ATP_AA_transport											(Equation 2)
NAD(P)H production was calculated as (considering that glucose that is not used for synthesis of biomass monomer is metabolized through EMP pathway):
NAD(P)H production = (Iglc-O_G6P-O_F6P-O_R5P-O_E4P-O_GAP/2)*2+(O_R5P+O_E4P)*3+O_NADH_mono											(Equation 3)
Where O_NADH_mono is NADH produced during biomonomer synthesis
NAD(P)H balance was calculated as:
NAD(P)H_balance = NAD(P)H_production-O_lact-2*O_eth-O_NADPH											(Equation 4)
Table S5. Dilution rate dependent ATP and NAD(P)H balances; calculations are based on Equations 1 - 4. Results are illustrated in Chart 1.
Dilution rate, h-1		0.1	0.15	0.2	0.25	0.3	0.35	0.4	0.45	0.5	0.55	0.6
ATP_production	mmol gdw-1	90896.6	91475.1	85338.2	82191.1	78784.5	77354.1	75255.8	72677.2	69245.8	66100.8	65155.4
ATP_futile_cycle	mmol gdw-1	59666.9	60528.2	54528.1	51745.3	48539.7	47170.9	45210	42805.8	39569.2	36910.6	35592.3
NAD(P)H_production	mmol gdw-1	84786.1	85877.6	80770	77855.4	74839.5	73837	72195.2	70227.6	67401.5	64686	63803.8
NAD(P)H_futile_cycle	mmol gdw-1	-3370.7	-3691.83	-3292.74	-3244.68	-2306.62	-2845.35	-2314.76	-987.159	-191.754	-456.364	750.893
