# Supplementary material for: Multi-omics approach to study the growth efficiency and amino acid metabolism in Lactococcus lactis at various specific growth rates
Source: Microb Cell Fact. 2011 Feb 24;10:12. doi: 10.1186/1475-2859-10-12 (PMC3049130; doi:10.1186/1475-2859-10-12)
Supplement: Additional file 3 — Specific growth rate dependent mRNA and protein expression changes from A-stat experiments with Lactococcus lactis subsp. lactis IL1403. The expression fold change is given accordingly: sample at respective specific growth rate (quasi steady state) is divided by steady state chemostat sample (0.10 h-1). Average log2 gene and protein expression changes were calculated from "n" number of parallel A-stat experiments. In gene expression analysis spots with intensities lower than 100 units in both channels and outliers among technical replicates (according Rorabacher, 1991) were filtered. In protein expression analysis, proteins identified with a confidence interval more the 95% and appearances in all mentioned parallels are presented. [file 1475-2859-10-12-S3.XLS]

## Sheet: Additional file 3
Additional file 3. Specific growth rate dependent mRNA and protein expression changes from A-stat experiments with Lactococcus lactis subp. lactis IL1403. The expression fold change is given accordingly: sample at respective specific growth rate (quasi steady state) is divided by steady state chemostat sample (0.10 h-1). Average log2 gene and protein expression changes were calculated from "n" nu…
KEGG_ID	Name	Definition	Average mRNA fold change				p-value (mRNA)			Average protein fold change				p-value (protein)
			n = 1	n = 2	n = 2	n = 2	n = 2	n = 2	n = 2	n = 1	n = 3	n = 3	n = 2	n = 3	n = 3	n = 2
			0.17/0.1 h-1	0.29±0.01/0.1 h-1	0.44±0.01/0.1 h-1	0.52±0.03/0.1 h-1	0.29±0.01/0.1 h-1	0.44±0.01/0.1 h-1	0.52±0.03/0.1 h-1	0.20/ 0.1 h-1	0.30±0.01 / 0.1 h-1	0.42±0.01/ 0.1 h-1	0.50±0.01 / 0.1 h-1	0.30±0.01 / 0.1 h-1	0.42±0.01/ 0.1 h-1	0.50±0.01 / 0.1 h-1
L0294	nrde	ribonucleotide-diphosphate reductase subunit alpha (ec:1.17.4.1)	0.77	1.06	1.76	1.57	0.921802	0.0171163	0.0106888	1.56292	1.35431	1.44833	1.16211	0.0658714	0.0140647	0.522179
L0144	rlia	transcription regulator	1.38	1.145	0.855	0.79	0.834338	0.103256	0.119237	0.777083	0.844361	0.731095	0.831523	0.149998	0.0275969	0.301611
L63101	pi243	prophage pi2 protein 43
L58643	uppp	undecaprenyl pyrophosphate phosphatase (ec:3.6.1.27)	1.97	1.76	1.17	1.235	0.187044	0.0998255	0.126859
L141530	yneb	hypothetical protein	0.77	0.705	0.77	0.775	0.243554	0.167258	0.213655
L0129	llre	two-component system regulator	1.27	1.165	1.42	1.245	0.648737	0.0175751	0.0547847
L50391	pi105	prophage pi1 protein 05	0.33	0.515	0.665	0.54	0.0663881	0.162296	0.0411928
L0199	poxl	pyruvate oxidase (ec:1.2.3.3)		0.68	0.7	0.7	0.407363	0.123249	0.13545
L36274	ps103	terminase subunit	0.68	0.97	0.915	0.96	0.945559	0.313719	0.671366
L121253	yvdf	amino acid abc transporter substrate binding protein	1.92	1.52	1.41	1.415	0.365991	0.0198568	0.028416	1.05526	0.966754	1.11332	0.881639	0.593582	0.207531	0.435661
L88643	pspb	glucosyltransferase-s (ec:2.4.1.5)	1.03	1.085	1.33	1.325	0.774955	0.0748644	0.0470388
L6927	yoaf	hypothetical protein	0.64	0.805	0.85	0.96	0.454452	0.260458	0.696134
L99272	csha	recombination factor protein rara	1.21	0.91	0.69	0.685	0.738954	0.0149882	0.0209224	1.02303	0.76801	0.548785	0.691837	0.0702623	0.000300284	0.0738356
L425	ybdl	hypothetical protein	1.42	1.48	1.29	1.265	0.401228	0.049206	0.0493252
L0093	dapa	dihydrodipicolinate synthase (ec:4.2.1.52)	1.26	1.065	1.39	1.145	0.836305	0.0783538	0.135987	1.13682	1.08041	1.00923	1.57759	0.395198	0.969544	0.120144
L176238	yfhh	hypothetical protein	0.26	0.515	0.61	0.475	0.0717566	0.041072	0.00447081
L189315	yfil	hypothetical protein	1.61	1.51	1.885	1.93	0.212465	0.00441226	0.00459981
L0201	thie	thiamin-phosphate pyrophosphorylase (ec:2.5.1.3)
L77482	yahi	short-chain type dehydrogenase	0.68	0.78	0.765	0.76	0.383433	0.0321558	0.0429247	0.835109	1.11604	0.874956	0.704708	0.598929	0.229846	0.0766328
L0425	rpme2	50s ribosomal protein l31 type b	1.11	1.31	1.285	1.88	0.370309	0.168774	0.0805438	1.00069	1.01623	1.28709	1.40722	0.832662	0.0467601	0.0846973
L145375	yneg	hypothetical protein	1.05	1.18	0.92	1.085	0.766438	0.450172	0.291236
L121483	mles	malate dehydrogenase	0.93	0.89	0.91	0.88	0.672889	0.28367	0.154599	0.908145	0.763382	0.795025	0.631822	0.0233501	0.146878	0.0348524
L83097	yoib	hypothetical protein
L184818	ynig	drug-export protein
L156385	ypfe	transport protein
L68475	ywig	abc transporter atp binding protein
L85237	yiie	hypothetical protein	1.88	2.265	1.825	1.58	0.109323	0.0101772	0.0495472
L34092	ycdg	oxidoreductase		0.7	0.77	0.87	0.440854	0.185434	0.384203
L197809	ylji	permease	0.78	1.13	1.675	1.365	0.905562	0.0362479	0.0278611
L146384	ytgd	hypothetical protein	0.64	0.765	0.8	0.69	0.320755	0.109851	0.0203346
L189090	ywaf	glycosyltransferase	1.12	1.105	0.94	0.92	0.732446	0.40238	0.284873	1.26654	1.09177	1.08297	1.23241	0.544627	0.38343	0.446378
L73210	yahg	abc transporter atp binding protein	1.33	1.18	0.995	1.065	0.642134	0.937625	0.519607	0.905472	0.955157	1.01823	0.977004	0.451987	0.90042	0.87762
L0275	dnan	dna polymerase iii subunit beta (ec:2.7.7.7)	1.23	1.18	1.095	1.05	0.564806	0.452294	0.585553	0.737745	1.04258	0.958916	1.00649	0.900248	0.5764	0.97728
L142410	ynec	hypothetical protein		0.51	0.935	1.095	0.178495	0.619071	0.957732
L0322	aldc	alpha-acetolactate decarboxylase (ec:4.1.1.5)	1.38	0.715833	0.715	0.655	0.253362	0.147656	0.0769026
L100099	yijh	hypothetical protein	0.27	0.5	0.385	0.365	0.0706206	0.00447184	0.00162466
L26721	yice	hypothetical protein	1.54	1.315	1.155	1.215	0.587625	0.136392	0.0831556
L0467	tra1077b	is1077b transposase	1.37	1.225	1.195	1.24	0.530786	0.103627	0.0559744
L6768	ygai	hypothetical protein	0.92	0.785	0.465	0.46	0.405187	0.00357023	0.00312242	0.715506	0.725835	0.579633	0.488232	0.00445603	0.00168437	0.00305759
L44608	pi339	prophage pi3 protein 39	0.29	0.43	0.275	0.345	0.0426262	0.00759582	0.0700125
L173469	crtk	carotenoid biosynthetic protein crtk	0.32	0.47	0.4	0.395	0.0623979	0.0022064	0.00990732
L179277	yphk	hypothetical protein	1.13	0.91	0.83	0.835	0.716209	0.221544	0.168606	0.675444	0.706222	0.557541	0.389844	0.0131967	0.00481241	0.00751866
L99912	ymhg	hypothetical protein	0.63	0.805	0.805	0.82	0.423987	0.0565874	0.0897204
L71563	pi143	prophage pi1 protein 43
L151067	yjfb	hypothetical protein
L161888	ynga	hypothetical protein	0.95	0.985	0.665	0.72	0.938956	0.117875	0.112333	0.788298	0.823099	0.733443	0.684674	0.0190137	0.00565912	0.0594574
L168484	ppia	peptidyl-prolyl cis-trans isomerase	1.65	1.84	1.04	1.095	0.179853	0.594655	0.287578	0.88453	1.02818	1.04824	0.927192	0.787762	0.583025	0.657002
L20481	ysde	cation transporter	0.91	1.125	0.91	0.875	0.789483	0.300322	0.183115
L93919	ygjd	4-alpha-glucanotransferase	0.44	0.575	0.345	0.32	0.104214	0.00282789	0.00269047
L60254	pi240	prophage pi2 protein 40
L182020	yjib	amino acid aminohydrolase	1.45	1.16	0.61	0.655	0.704795	0.00856032	0.0390312
L200068		hypothetical protein
L0115	arge	acetylornithine deacetylase (ec:3.5.1.16)	3.32	3.49	3.3	3.125	0.00899328	0.151139	0.284723	1.44834	1.24511	1.13297	0.959466	0.0730876	0.649353	0.638376
L54719	yqfd	amino acid permease		3.065	2.11	2.3	0.0524451	0.00764934	0.0199893
L1796	ps307	prophage ps3 protein 07
L111521	ps218	prophage ps2 protein 18
L65637	ymgg	hypothetical protein	0.35	0.565	0.22	0.2	0.0991665	0.000474352	0.00128893	0.507006	0.535002	0.301465	0.182217	0.000183561	0.000128883	1.086e-05
L61369	pi127	prophage pi1 protein 27
L18622	yibg	amino acid permease		1.92	3.97667	4.41	0.189787	0.00180783	0.00257514
L186747	ypij	hypothetical protein
L101699	tpx	thiol peroxidase (ec:1.11.1.-)	0.72	0.69	0.74	0.83	0.222266	0.117542	0.365161	0.760476	0.868825	0.721661	0.648444	0.113644	0.00998629	0.0349669
L113060	ynbe	hypothetical protein	1.28	1.445	0.975	1.095	0.558836	0.751783	0.342584	0.898898	1.09263	0.973202	1.13275	0.426116	0.693795	0.508922
L177700	yfhj	hypothetical protein	0.42	0.605	0.635	0.565	0.12385	0.00931149	0.00918666
L48417	pepda	dipeptidase	1.52	1.315	0.965	0.94	0.496123	0.643319	0.416998	0.577618	0.627873	0.590371	0.628462	0.00328093	0.00169145	0.0352467
L39484	ysfg	transcription regulator	1.92	1.775	1.53	1.465	0.265428	0.0200668	0.0510332
L172782	ybha	hypothetical protein	2.21	2.235	1.34	1.265	0.116172	0.0493626	0.0521903
L84260	yoic	hypothetical protein
L0001	pgmb	beta-phosphoglucomutase (ec:5.4.2.6)
L197593	yljh	hypothetical protein	0.87	1.155	1.485	1.39	0.774419	0.0138208	0.0238114
L0041	citf	citrate lyase alpha chain (ec:4.1.3.6)	0.77	0.525	0.52	0.435	0.0651103	0.105727	0.113345	1.06803	1.02868	0.978676	0.756996	0.739632	0.737084	0.143811
L174251	ybhc	hypothetical protein	1.27	1.34	0.745	0.74	0.344408	0.0325583	0.0356531	0.650442	0.855481	0.711125	0.570986	0.151266	0.0489278	0.0123214
L37916	gltq	glutamate abc transporter atp-binding protein	2.78	2.045	1.415	1.3	0.06182	0.595621	0.795949	0.922752	0.822917	0.801109	0.77642	0.0493083	0.132153	0.173697
L52704	ygfb	abc transporter permease protein	1.18	1.17	1.195	1.225	0.583845	0.184591	0.137486
L104115	yxca	hypothetical protein	0.79	0.785	0.94	0.965	0.399437	0.605695	0.730336
L113931	cobq	cobyric acid synthase	1.5	1.51	1.425	1.325	0.193742	0.0267284	0.0309347	0.978164	0.996582	1.11249	0.918192	0.964156	0.350938	0.751754
L0246	rmea	transcription regulator		1	1.44	1.46	1	0.186356	0.103214
L50682	yaff	hypothetical protein
L181238	ytjf	hypothetical protein		1.13	0.87	0.89	0.784997	0.174633	0.405655
L138452	pknb	serine/threonine protein kinase	1.05	1.13	1.24	1.17	0.680453	0.0721912	0.101729	0.94116	1.03739	1.05975	1.12549	0.619575	0.395135	0.51245
L0302	ssbb	single-stranded dna-binding protein	1.76	2.035	2.92	3.405	0.049103	0.00468725	0.00397163	0.782468	0.873156	0.917724	0.975085	0.102356	0.220168	0.887289
L92850	arcc2	carbamate kinase (ec:2.7.2.2)	0.42	1.035	0.27	1.575	0.466976	0.028433	0.669755
L0231	xylb	xylulose kinase (ec:2.7.1.17)
L883	pepm	methionine aminopeptidase (ec:3.4.11.18)	0.96	0.96	0.975	0.9	0.882853	0.740449	0.220135	0.936276	1.10143	0.877785	0.730189	0.767427	0.114855	0.110669
L118475	plpb	outer membrane lipoprotein precursor	2.02	1.82	2.105	2.125	0.0835773	0.00370613	0.00496412	1.24214	1.32938	1.3863	1.44543	0.00586867	0.00440073	0.0681127
L40081	pi329	prophage pi3 protein 29	0.47	0.3	0.415	0.575	0.0408443	0.00272721	0.16319
L0074	leub	3-isopropylmalate dehydrogenase (ec:1.1.1.85)
L0352	leus	leucyl-trna synthetase (ec:6.1.1.4)	0.91	0.895	1.025	0.995	0.68596	0.828694	0.93876	1.15989	1.12863	1.17417	1.2557	0.0823	0.084369	0.261122
L0366	infa	translation initiation factor if-1								1.10454	1.44618	1.30841	1.35292	0.0904617	0.0390273	0.119214
L45583	yief	mercuric reductase	0.48	0.66	0.53	0.625	0.178275	0.0175313	0.0280219
L0406	rpli	50s ribosomal protein l9	0.98	1.205	0.975	1.05	0.594286	0.740449	0.501287	0.98469	1.0539	1.03704	0.8865	0.430028	0.561056	0.485118
L0160	obge. cgta. obg. yhbz	gtpase obge	1.15	0.93	0.84	0.855	0.757455	0.0914138	0.119168	0.704811	0.733604	0.827825	0.878615	0.0114189	0.0413097	0.473879
L86448	yiig	hypothetical protein	1.33	1.335	1.275	1.15	0.338611	0.0460264	0.189262	1.14912	0.976373	0.98452	0.70196	0.705413	0.79426	0.084619
L129753	ypda	sugar abc transporter substrate binding protein	0.66	0.745	0.325	0.28	0.29577	0.01632	0.017759
L80315	ywje	hypothetical protein	2.05	1.615	1.67	1.565	0.232545	0.00740701	0.0326873
L161455	ylgb	hypothetical protein		0.54	0.38	0.4	0.210894	0.0294404	0.038637
L197041	rmla	glucose-1-phosphate thymidylyltransferase (ec:2.7.7.24)	1.71	1.54	1.35	1.38	0.317368	0.0274292	0.0226954	0.919917	1.04664	1.0202	0.974635	0.664881	0.843309	0.883324
L43680	ps115	prophage ps1 protein 15	1.01	0.88	0.905	0.87	0.648301	0.231613	0.212618
L0158	ffh	signal recognition particle protein	1.33	0.95	0.72	0.76	0.830225	0.0218492	0.0321516	0.810189	0.851063	1.00502	0.959931	0.0736231	0.995426	0.759119
L200008	ybde	aldo/keto reductase family enzyme; may contain a frameshift mutation	1.24	1.3	0.86	0.795	0.420109	0.11342	0.0825625
L67370	yqge	transporter	0.53	0.78	1.343	1.24	0.381798	0.0366312	0.127291
L44240	pi338	prophage pi3 protein 38	0.29	0.49	0.3	0.38	0.0648974	0.00872649	0.0797847
L131937	yfdb	hypothetical protein		2.845	1.37	1.505	0.171475	0.0950988	0.0332173
L171350	purf	amidophosphoribosyltransferase (ec:2.4.2.14)	1.94	1.2	1.61	1.64	0.991072	0.177524	0.267817	1.49192	1.34497	1.46938	1.68088	0.00797981	0.0148642	0.0237551
L125196	ylcc	hypothetical protein	0.45	0.555	0.475	0.455	0.0876917	0.00480234	0.00887585
L52331	pi355	antirepressor	0.31	0.455	0.365	0.41	0.0473696	0.00423669	0.0541818
L69304	yuid	hypothetical protein	1.24	1.055	1.315	1.335	0.865144	0.0607797	0.0626807
L200002		putative bacteriophage bil310 repressor
L187015	ypik	hypothetical protein
L32666	yuef	putative protease	1.17	1.055	1.065	0.99	0.875143	0.452001	0.881273
L154225	ylfd	hypothetical protein	0.7	0.795	0.735	0.735	0.394262	0.0295746	0.0250731
L0012	pgi	glucose-6-phosphate isomerase (ec:5.3.1.9)	1.09	1	0.935	1.025	0.972683	0.367739	0.720898	0.998903	1.08263	1.15655	1.13458	0.35832	0.147482	0.487425
L121175	yxde	oxidoreductase
L145420	yteg	hypothetical protein	0.65	0.68	0.535	0.5	0.206849	0.00466889	0.00925821	1.9978	1.29527	0.746145	0.668989	0.637448	0.142152	0.0636943
L0457	tra904a	transposase of is904a	0.76	0.795	0.955	0.97	0.413604	0.53671	0.70127
L128255	yvef	hypothetical protein	0.54	0.935	0.8	0.82	0.57271	0.0979966	0.125363
L0204	ftsh	hypothetical protein	0.93	1	1.285	1.255	0.96871	0.0976416	0.118421	0.999688	1.04323	1.10129	1.22858	0.56813	0.528999	0.384649
L61397	yuhj	hypothetical protein	1.11	1.115	0.845	0.76	0.92774	0.194407	0.202898	0.916596	0.923865	0.917099	0.914852	0.234612	0.259815	0.617957
L0157	trme. thdf. mnme	trna modification gtpase trme	0.84	1.1	1.3	1.32	0.806929	0.136969	0.109665	1.51361	1.1792	1.43772	1.93304	0.218904	0.0109253	0.00642525
L152227	ynfd	hypothetical protein
L42099	ymea	hypothetical protein
L177493	potc	spermidine/putrescine abc transporter permease protein	1.48	1.225	1.04	0.92	0.5222	0.578197	0.284873
L110588	yjbb	hypothetical protein	0.95	0.92	0.785	0.78	0.733496	0.101797	0.0469173
L0398	rpsu	30s ribosomal protein s21								1.17734	1.21478	1.40338	1.5352	0.0275103	0.00933661	0.045118
L0085	serb	phosphoserine phosphatase (ec:3.1.3.3)	1.08	1.36	1.125	1.055	0.384062	0.206098	0.630218	1.67095	1.14798	1.10029	1.08608	0.802119	0.272397	0.662409
L0225	rlida	transcription regulator	0.74	0.735	0.795	0.78	0.295524	0.0454646	0.0469173
L172519	yhhd	hypothetical protein
L189822	ybik	hypothetical protein	1.12	1.08	1.545	1.665	0.863228	0.0212651	0.0681038	1.58922	1.84511	1.83479	1.89909	0.00571291	0.00341572	0.0408066
L67002	ymgj	hypothetical protein	0.35	0.56	0.26	0.225	0.0976558	0.000634592	0.00300365
L73435	ysja	amino acid permease	1.116	2.397	6.435	5.2075	0.0202776	0.000627805	0.000796795
L200025		hypothetical protein
L0120	muri	glutamate racemase (ec:5.1.1.3)	1.83	1.715	1.125	1.105	0.491125	0.271969	0.345912	0.943823	0.924412	0.993873	0.686052	0.357234	0.923793	0.187816
L30285	yued	hypothetical protein	1.21	1.42	1.285	1.305	0.317475	0.0377698	0.05834
L88637	ykih	hypothetical protein	0.89	1.065	0.77	0.755	0.84544	0.0745365	0.0575343	1.21705	1.20403	1.19393	1.08855	0.0726576	0.0980255	0.753157
L0280	holb	dna polymerase iii subunit delta' (ec:2.7.7.7)	1.23	1.24	1.18	1.165	0.506553	0.0906817	0.125099
L198904	ps304	prophage ps3 protein 04
L0354	phes	phenylalanyl-trna synthetase subunit alpha (ec:6.1.1.20)	1.83	1.805	2.175	2.06	0.0985233	0.00252784	0.00693867	1.29237	1.24246	1.43152	1.52154	0.0145515	0.00365562	0.0403377
L200027		hypothetical protein
L92927	yeje	hypothetical protein
L53819	pi112	prophage pi1 protein 12	0.31	0.575	0.845	0.64	0.104913	0.435953	0.172073
L157321	ylfi	hypothetical protein	0.99	1.245	1.63	1.42	0.458974	0.010266	0.0247425
L12489	yscd	hypothetical protein
L99869	yxbc	hypothetical protein	0.52	0.88	0.715	0.79	0.54802	0.0218546	0.0446847
L48789	yugb	oxidoreductase	1.41	1.075	1.085	0.855	0.879431	0.593256	0.102518
L4342	rgpd	polysaccharide abc transporter atp-binding protein	1.05	1.25	1.415	1.43	0.456283	0.0182577	0.0196624	1.04124	1.13241	1.28593	1.10137	0.10045	0.0224071	0.595279
L0210	para	chromosome partitioning protein	1.58	1.055	0.75	0.785	0.855631	0.0363377	0.0440413
L0084	sera	d-3-phosphoglycerate dehydrogenase (ec:1.1.1.95)	1.45	1.425	1.16	1.08	0.244388	0.112142	0.379959	0.87042	0.98614	0.920514	0.767504	0.803597	0.268916	0.16219
L0065	hisc	histidinol-phosphate aminotransferase (ec:2.6.1.9)
L0221	clpe	atp-dependent protease atp-binding subunit	0.8	0.6	0.54	0.48	0.112288	0.00459008	0.0035484	0.73668	0.785227	0.640025	0.7035	0.0145516	0.00189281	0.0740936
L53755	yuha	hypothetical protein
L33187	yeda	hypothetical protein	0.79	0.915	0.93	0.925	0.694901	0.345017	0.333515
L1002	mesj	hypothetical protein	1.43	1.5175	1.18	1.31	0.193155	0.0928517	0.091451
L45062	yceg	hypothetical protein						0.185434	0.940359
L163025	yvia	hypothetical protein	2.54	2.535	1.325	1.445	0.0713979	0.16007	0.144951
L320	rmlc	dtdp-4-dehydrorhamnose reductase	0.87	1.02	1.195	1.195	0.947584	0.121756	0.0837744	1.00548	1.06583	1.01627	0.951775	0.33655	0.795764	0.78116
L55836	ywha	hypothetical protein	0.58	0.635	0.59	0.52	0.151074	0.0103074	0.00439987
L150584	tagd2	glycerol-3-phosphate cytidyltransferase (ec:2.7.7.39)
L153005	purd	phosphoribosylamine--glycine ligase	2.01	1.455	1.5	1.415	0.682247	0.282142	0.350653	1.64468	1.39423	1.41707	1.49759	0.0107713	0.00278477	0.0537126
L56275	ygfe	divalent cation transport-related protein	0.61	0.72	0.83	0.925	0.270754	0.074963	0.365341
L65733	yqgc	hypothetical protein	2.53	2.09	1.545	1.44	0.132416	0.0126706	0.018022
L0470	tra1077e	is1077e transposase	1.35	1.19	1.205	1.18	0.599666	0.0819799	0.0988664
L13744	yuda	transport protein	1.41	1.53	1.425	1.355	0.175096	0.0167633	0.0362061
L98542	yijg	glycosyl transferase		1.1	0.93	0.99	0.831224	0.601812	0.939762
L114740	yfbi	hypothetical protein	1.8	1.655	0.785	0.84	0.325666	0.151741	0.307758	1.07274	1.19258	1.17222	1.04303	0.0790477	0.073768	0.817023
L48287	yqeh	hypothetical protein		0.78	0.96	0.98	0.584428	0.760183	0.879748
L0242	nadr	transcription regulator	0.76	0.69	0.685	0.64	0.222266	0.0220693	0.0331099	1.65029	1.29743	1.0514	0.972337	0.0697445	0.442532	0.870676
L160332	ybfc	hypothetical protein
L78434	ychg	hypothetical protein	1.37	1.5	1.67	1.685	0.190035	0.00688255	0.0133278	0.86043	0.97381	0.974993	0.845353	0.673107	0.704264	0.351312
L78607	yujc	hypothetical protein	0.49	0.595	0.46	0.435	0.115164	0.00311098	0.00362616
L152977	yrgi	hypothetical protein	0.84	0.74	0.83	0.87	0.310336	0.0802405	0.133382
L200121		trna-leu
L0136	rpoa	dna-directed rna polymerase subunit alpha (ec:2.7.7.6)	1.84	2.425	3.095	3.98	0.0198462	0.0146715	0.0113714	0.961038	0.973679	0.919182	0.993641	0.649953	0.221456	0.913312
L103502	yrad	hypothetical protein	0.85	0.81	1.035	0.93	0.427648	0.821506	0.488977
L163602	clpx	atp-dependent protease atp-binding subunit clpx	2.01	1.495	0.86	0.855	0.424938	0.250687	0.256525	1.08318	1.03706	1.10998	1.10542	0.549195	0.265019	0.582093
L128737	yveg	hypothetical protein		1.92	1.54	1.77	0.127372	0.0570571	0.0303095
L182006	rmai	transcription regulator	1.33	1.315	1.03	1.05	0.776561	0.975813	0.737508
L0191	bira1	biotin operon repressor (ec:6.3.4.15)	0.78	0.8	0.855	0.825	0.431383	0.100595	0.0816215
L0333	secy	preprotein translocase subunit secy	1.25	1.28	1.385	1.29	0.454461	0.0206888	0.0390216	1.22535	1.16312	1.21336	1.25802	0.108311	0.0347744	0.259562
L41034	pi331	prophage pi3 protein 31	0.33	0.28	0.39	0.435	0.0342782	0.00209045	0.0171782
L115706	roda	rod-shape determining protein	1.86	1.54	1.32	1.185	0.278789	0.0294924	0.0921344
L34138	yufa	hypothetical protein	1.12	1.325	0.87	0.92	0.435378	0.174633	0.349056	0.936411	0.89747	1.0045	1.22691	0.234812	0.799217	0.294116
L7866	yeag	mevalonate kinase	1.08	1.34	1.715	1.98	0.330414	0.00664393	0.00539418	1.02098	1.14449	1.1465	0.966033	0.244432	0.309641	0.897788
L107797	eutd	phosphotransacetylase (ec:2.3.1.8)	0.95	0.78	0.59	0.565	0.392007	0.0125748	0.0172183	0.743548	0.863849	0.67476	0.554613	0.0935035	0.0035557	0.00900754
L0343	alas	alanyl-trna synthetase (ec:6.1.1.7)	0.64	0.97	1.315	1.405	0.668073	0.364918	0.247936	0.90654	0.847513	0.8924	1.0089	0.0413669	0.11128	0.998114
L0254	xsea	exodeoxyribonuclease vii large subunit (ec:3.1.11.6)	1.44	1.25	1.325	1.4	0.485317	0.181849	0.0931541	0.999471	0.973236	1.09407	1.21021	0.735647	0.327416	0.485466
L132617	yddb	oxidoreductase
L200017		hypothetical protein
L0386	rpsi	30s ribosomal protein s9	1.17	1.345	1.705	2.255	0.321577	0.0264621	0.0073627	1.26332	1.27544	1.24747	1.34035	0.00873455	0.0151906	0.135
L59867	pepv	dipeptidase pepv	1.67	1.24	0.84	0.965	0.554975	0.19313	0.654365	0.730702	0.739901	0.70644	0.576032	0.00314068	0.00545325	0.0140363
L0079	ilvh	acetolactate synthase 3 regulatory subunit (ec:2.2.1.6)		1.98	2.12	2.39833	0.173488	0.00321915	0.0149077
L2530	ps308	prophage ps3 protein 08
L1762179	ptnab	mannose-specific pts system component iiab (ec:2.7.1.69)	3.95	4.61083	3.875	4.24	0.00443117	0.00415185	0.00337378	0.99788	1.09129	1.07634	1.05399	0.354817	0.328848	0.816565
L192043	ywai	hypothetical protein	1.63	1.31	0.735	0.7	0.652369	0.0685822	0.0632113	0.987595	1.06953	1.05032	1.01163	0.407481	0.654074	0.920795
L129283	ylcg	hypothetical protein	1.32	1.285	1.36	1.31	0.3977	0.0234686	0.049652
L158834	ybfe	hypothetical protein	0.74	0.66	0.58	0.56	0.178984	0.0145869	0.0272537	0.763	0.779667	0.668686	0.614816	0.0118791	0.00559553	0.032553
L144334	murq. yfeu	n-acetylmuramic acid-6-phosphate etherase	1.83	1.35	1.05	1.015	0.369125	0.50345	0.851775
L181858	ybib	hypothetical protein	0.98	1.07	0.77	0.73	0.811059	0.0364806	0.037587	0.90992	0.78364	0.795413	0.63746	0.0263795	0.0174244	0.0304616
L125873	yveb	hypothetical protein
L72684	ykhe	hypothetical protein	0.56	1.18	0.495	0.57	0.941515	0.0110822	0.00652691
L194050	noxc	nadh oxidase	0.75	0.815	0.855	0.79	0.451987	0.1085	0.0522205
L165202	purm	phosphoribosylaminoimidazole synthetase (ec:6.3.3.1)	2	1.7	1.735	1.68	0.674404	0.146436	0.212707	1.41426	1.34675	1.41324	1.67449	0.0117534	0.0255431	0.0168344
L200049	ymce	hypothetical protein
L200098		trna-leu
L136968	yldc	hypothetical protein	0.4	0.605	0.47	0.485	0.125643	0.00330485	0.00391402
L60613	pi241	prophage pi2 protein 41
L60596	pept	peptidase t (ec:3.4.11.4)	1.27	1.155	1.15	1.27	0.647183	0.199507	0.141532	0.918478	0.978826	1.00891	0.943944	0.715726	0.97551	0.611095
L94552	ycjf	hypothetical protein
L5953	atpc	f0f1 atp synthase subunit epsilon (ec:3.6.3.14)	0.74	1.005	1.195	1.12	0.905504	0.300677	0.24554	0.933768	1.31459	1.0668	1.19587	0.297343	0.334672	0.443184
L0288	mutx	mutator protein (ec:3.6.1.-)	1.23	1.295	1.395	1.39	0.453249	0.019397	0.0238114
L200149		23s ribosomal rna	2.34	2.17	1.735	2.16	0.0319861	0.0331906	0.0215729
L157316	nusg	transcription antitermination protein nusg	1.34	1.46	1.15	1.19	0.470769	0.215588	0.1926	1.20586	1.16095	1.25195	1.3305	0.0466458	0.0418662	0.134699
L87100	yaif	hypothetical protein
L17695	ycbi	sugar transferase	1.39	1.63	1.92	1.805	0.126008	0.00404332	0.0133567
L60543	pi125	prophage pi1 protein 25	0.81	0.835	0.575	0.65	0.527045	0.0128009	0.0119875	0.86814	0.826047	0.565053	0.466019	0.0230261	0.00359878	0.0019665
L97827	hly	hemolysin like protein	1.37	1.55	1.165	1.175	0.251511	0.130477	0.0968701
L0401	rplc	50s ribosomal protein l3	1.71	2.145	2.88	3.3	0.0336927	0.00364868	0.00505123	1.21978	1.12859	1.15159	1.25494	0.132296	0.0894924	0.24571
L0057	aroa	3-phosphoshikimate 1-carboxyvinyltransferase (ec:2.5.1.19)	1.09	1.125	1.285	1.485	0.684267	0.0456566	0.0283284	0.920808	0.919603	0.937125	0.828948	0.198218	0.409894	0.294493
L52030	ygfa	abc transporter atp-binding protein	0.9	0.96	0.97	1.03	0.846809	0.699986	0.74544
L0178	paba	para-aminobenzoate synthase component ii (ec:4.1.3.-)	1.52	1.375	1.085	0.985	0.476685	0.570671	0.825924
L105533	fur	ferric uptake regulator	1.92333	1.56	0.276667	0.355	0.354919	0.00719236	0.00357756	0.616056	0.626685	0.440383	0.312822	0.0020585	0.000529124	0.00011502
L169301	yrib	hypothetical protein	0.85	0.9	0.77	0.75	0.70488	0.0397805	0.039066
L35068	femd	phosphoglucosamine mutase	0.69	0.845	0.81	0.845	0.501889	0.0963444	0.185744	0.958216	0.956405	0.908724	0.94018	0.512264	0.195149	0.729409
L65675	chos	choline abc transporter permease and substrate binding protein	0.76	0.715	0.6	0.55	0.259201	0.00719404	0.00761258
L53789	ygfc	transcription regulator		1.725	1.34	1.48	0.317744	0.151076	0.0769465
L63900	ywib	hypothetical protein	1.53	1.51	1.11	1.125	0.337279	0.25615	0.240066
L0163	ribg	riboflavin-specific deaminase (ec:3.5.4.-)	0.32	0.28	0.241667	0.2	0.00497807	0.0119129	0.000702655
L41256	yced	hypothetical protein
L165684	yria	hypothetical protein	1.26	1.265	1.325	1.265	0.429967	0.0286448	0.0471798	1.87009	1.4437	1.5852	1.48699	0.035851	0.0229562	0.288432
L68363	ycgj	hypothetical protein	0.6	0.685	0.481667	0.505	0.214553	0.00423324	0.00837969
L6907	rgpe	glycosyltransferase	1.27	1.375	1.28	1.325	0.287049	0.0681347	0.0332034	0.937902	0.985967	0.941976	0.885248	0.803728	0.424971	0.467343
L192240	feoa	ferrous ion transport protein a	1.87	1.885	1.275	1.25	0.206247	0.0460264	0.128295	0.659395	1.04846	1.1427	1.59281	0.968379	0.23262	0.0321903
L200058		hypothetical protein
L128694	dexc	neopullulanase (ec:3.2.1.135)	1.02	1.01	1.02	1.145	0.884755	0.917569	0.405831
L200041		hypothetical protein
L127813	yted	transmembrane efflux protein
L35466	yide	hypothetical protein	0.88	1.09	1.37	1.45	0.763168	0.031941	0.017256
L94890	arcd1	arginine/ornitine antiporter	0.62	1.16	0.365	1.805	0.812415	0.0444049	0.773389
L0125	llrc	two-component system regulator	0.98	0.895	1.025	1.05	0.615868	0.859942	0.674532	1.079	1.07333	1.09627	1.08362	0.295366	0.229474	0.657229
L16911	ywdc	hypothetical protein
L104969	napc	multidrug-efflux transporter		0.685	0.695	0.535	0.210155	0.249814	0.122089
L44550	ymeb	abc transporter atp binding protein
L115671	ydbf	transcription regulator	0.69	0.85	0.88	0.88	0.566056	0.148002	0.174252	1.63862	1.30081	1.11032	0.905502	0.226809	0.266407	0.713279
L69006	pi247	prophage pi2 protein 47					0.603188		0.481765
L37085	ysfd	regulatory protein	1.06	1.08	0.915	0.91	0.825145	0.451004	0.506418	1.02187	1.09862	1.38319	1.18327	0.242415	0.0453637	0.362676
L0211	ftsk	hypothetical protein	0.94	0.865	0.935	0.92	0.59086	0.453292	0.315338
L2.1n	ftsx	cell division protein		1.17	0.86	1.04	0.726767	0.345895	0.772209
L82330	yujf	hypothetical protein
L46694	dham	dihydroxyacetone kinase (ec:2.7.1.2)	0.4	0.245	0.07	0.07	0.00633541	0.000492562	0.00657019
L53699	gntz	6-phosphogluconate dehydrogenase-like protein (ec:1.1.1.44)	0.88	0.81	0.77	0.73	0.466709	0.0338326	0.025963
L89001	ykii	hypothetical protein	1.24	1.395	1.235	1.085	0.281948	0.0629373	0.329036
L79329	ywjb	hypothetical protein	0.71	1.04	1.145	1.2	0.950524	0.187794	0.137337
L44267	yeed	hypothetical protein
L22735	apt	adenine phosphoribosyltransferase (ec:2.4.2.7)	1.8	1.84	2.005	2.045	0.130229	0.00474924	0.00422727
L0185	fabg	3-ketoacyl-(acyl-carrier-protein) reductase (ec:1.1.1.100)	1.35	1.31	1.235	1.295	0.433185	0.194703	0.0681766	0.886332	1.11644	1.10237	0.972461	0.327775	0.401111	0.87537
L187716	yfij	nadph-flavin oxidoreductase	1.04	1.42	2.08	2.165	0.309073	0.00470498	0.00334361
L11745	thil	acetyl coenzyme a acetyltransferase (ec:2.3.1.9)	0.84	0.99	1.035	1.245	0.968066	0.633584	0.107483	0.922419	0.949473	0.981225	1.1042	0.511244	0.743672	0.674137
L86554	ygig	hypothetical protein		0.67	1.31	1.29	0.39106	0.352359	0.283704
L11493	arsc	arsenate reductase		1.855	1.26	1.5	0.291484	0.387497	0.174458
L20134	ykcb	hypothetical protein
L70002	pi250	prophage pi2 protein 50	0.45	0.69	0.55	0.7	0.207065	0.0595609	0.242269
L121731	yfcd	hypothetical protein	1.5	1.765	1.47	1.455	0.122527	0.0471361	0.0455648
L15012	miaa	trna delta(2)-isopentenylpyrophosphate transferase (ec:2.5.1.8)	1.14	1.205	1.145	1.215	0.563304	0.144657	0.115342
L57860	pi117	prophage pi1 protein 17	0.35	0.555	0.75	0.595	0.0876917	0.289355	0.140189
L133490	ytfa	hypothetical protein	2.19	1.735	1.31	1.21	0.263684	0.0855454	0.321805
L173151	yhhe	hypothetical protein	1.11	1.425	1.36	1.54	0.243623	0.0313426	0.0322265
L129379	pmrb	multidrug resistance efflux pump	1.8	1.96	2.4	2.385	0.0649414	0.00333413	0.0024805
L3227	mae	malate oxidoreductase (ec:1.1.1.38)	1.06	0.815	0.635	0.515	0.29604	0.217285	0.178049	1.21467	1.15956	1.24944	1.134	0.0507029	0.018308	0.488368
L92665	racd	aspartate racemase (ec:5.1.1.13)	0.83	0.93	1.15	1.075	0.784903	0.171154	0.377545	0.83712	0.80904	0.758019	0.872344	0.0225463	0.0108519	0.42957
L0021	kdgk	2-dehydro-3-deoxygluconokinase (ec:2.7.1.45)	0.73	0.56	0.69	0.58	0.0798233	0.0542637	0.00701391
L40005	pi207	prophage pi2 protein 07
L16653	ycbh	sugar transferase	1.41	1.7	2.025	1.985	0.105954	0.0031537	0.00548829
L132621	yldb	hypothetical protein	0.75	1.34333	1.015	0.885	0.332287	0.852224	0.180911
L24515	tra905	transposase of is905
L124252	yhce	hypothetical protein	1.94	1.4	0.76	0.795	0.388112	0.0684245	0.130876	0.83559	0.830197	0.792321	0.817547	0.0225927	0.0136679	0.273987
L15884	ycbg	lps biosynthesis protein	1.39	1.595	2.255	2.09	0.142804	0.00239767	0.0048699
L88252	pyrg	ctp synthetase (ec:6.3.4.2)	0.93	0.855	0.8	0.855	0.583968	0.0514425	0.105368	0.648558	0.818186	0.804874	0.788463	0.0856433	0.0272476	0.203797
L0025	lacz	beta-d-galactosidase (ec:3.2.1.23)	1.41	1.05	1.13	0.525	0.864116	0.906827	0.0484669
L42465	ps114	prophage ps1 protein 14
L58355	pi235	prophage pi2 protein 35	0.42	0.525	0.28	0.47	0.0762694	0.0196056	0.127536
L120335	ptsh	phosphocarrier protein hpr	2.8	3.71	2.52	3.1	0.0513501	0.00174048	0.0027792	0.755895	0.863632	0.937075	0.89726	0.232594	0.360473	0.528641
L98204	phnb	phosphonate abc transporter permease protein	2.28	1.915	3.925	3.385	0.113751	0.0208358	0.0258856
L21634	yacc	hypothetical protein	1.02	1.105	0.605	0.725	0.739643	0.00779727	0.0388537
L0374	prfb	peptide chain release factor 2	0.99	0.965	0.995	0.995	0.897872	0.935561	0.927311	1.19506	1.19753	1.20337	1.04336	0.0776432	0.109221	0.874671
L168057	ylgg	hypothetical protein	1.02	1.145	1.575	1.535	0.661174	0.0220746	0.0663523
L162604	aspc	aminotransferase alat (ec:2.6.1.2)	1.21	1.055	0.89	0.955	0.855631	0.280577	0.601547	0.923844	0.922948	0.817236	0.664803	0.201577	0.0305432	0.0439148
L1001	yacb	hypothetical protein	1.11	1.435	0.81	0.875	0.241573	0.107993	0.140617	0.852535	0.900512	0.90479	1.02022	0.24022	0.219125	0.910313
L12227	soda	superoxide dismutase	0.48	0.535	0.46	0.52	0.0771377	0.00866135	0.00639442	0.862	0.782	0.636351	0.391016	0.0184512	0.00140483	0.000675533
L114884	yjbf	hypothetical protein	0.61	0.805	0.995	1	0.429232	0.926982	0.997668
L184516	ydic	efflux pump antibiotic resistance protein	1.66	1.815	1.96	1.905	0.0957484	0.0035895	0.00476354
L2599	rgpb	rhamnosyltransferase	0.94	1.09	1.2	1.21	0.761121	0.0887096	0.105922	1.13102	1.21751	1.36193	1.53861	0.0850239	0.0328174	0.13861
L0309	hsdm	type i restriction enzyme m protein (ec:3.1.21.3)	0.88	0.83	0.825	0.745	0.515515	0.0684367	0.0313715	0.70252	0.939173	0.939655	0.798778	0.481009	0.443422	0.225831
L57401	yofm	putative dna-binding protein		2.685	1.22	1.165	0.140992	0.131106	0.183024	1.03936	1.00218	0.98532	4.816	0.985508	0.860019	0.00039389
L77514	pi146	prophage pi1 protein 46	0.47	0.755	1.355	1.195	0.310748	0.516705	0.810373
L18033	yqbi	hypothetical protein
L162597	yngb	fibronectin-binding protein	1.37	1.095	0.94	0.9	0.799776	0.417739	0.210569	0.98746	1.00282	0.987797	1.11489	0.995806	0.829256	0.549054
L0259	recj	single-stranded dna specific exonuclease	1.02	1.05	1.295	1.275	0.871862	0.0494247	0.0718478
L181807	ytjg	hypothetical protein		1.07	1.14	1.095	0.87695	0.317675	0.597268
L0392	rpso	30s ribosomal protein s15	0.87	1.16	1.41	1.57	0.60465	0.123635	0.0387432	1.43267	1.20789	1.39874	1.11465	0.0963319	0.0227119	0.57401
L102491	hola	dna polymerase iii subunit delta	0.8	0.855	0.94	0.94	0.545561	0.400341	0.398226
L121994	yhcc	hypothetical protein						0.0158321	0.0227731
L123365	dxsb	1-deoxy-d-xylulose-5-phosphate synthase (ec:2.2.1.7)	0.94	0.66	0.785	0.695	0.178943	0.0403738	0.0308496	0.737598	0.818533	0.631013	0.516196	0.0281121	0.030087	0.00717413
L130713	ybda	transcription regulator	0.73	0.95	1.46	1.44	0.852575	0.053674	0.0242169	1.21251	1.14176	1.1508	0.843668	0.188025	0.208421	0.532851
L114632	ydbd	hypothetical protein	1.42	1.61	1.475	1.485	0.153919	0.0150656	0.0152197
L58584	ycfh	hypothetical protein	0.71	0.88	0.875	0.915	0.615964	0.262852	0.427387
L44083	sdaa	alpha-subuni l-serine dehydratase	1.38	1.2	1.32	1.425	0.686365	0.030346	0.0189433
L123249	yxdg	transporter						0.00655243	0.0209261
L109747	xerd	site-specific tyrosine recombinase xerd-like protein	0.83	0.885	0.955	0.93	0.659798	0.527486	0.344159
L200264	yfjh	hypothetical protein	0.95	1.08	1.055	1.03	0.829859	0.463176	0.674222
L187815	yuad	ribosome-associated gtpase	1.2	1.15	1.07	0.995	0.639306	0.372884	0.940268
L80459	ispa	farnesyl diphosphate synthase (ec:2.5.1.10)	0.6	0.79	0.865	0.84	0.390481	0.119492	0.0843412	0.432456	0.573152	0.578616	0.594096	0.0142055	0.0215293	0.032711
L120589	yxdd	transcription regulator	0.92	1.285	1.02	1.165	0.391594	0.942765	0.426867
L200099		trna-thr
L0166	ribh	6.7-dimethyl-8-ribityllumazine synthase (ec:2.5.1.9)	0.34	0.35	0.283333	0.27	0.0136045	0.0138075	0.0015155
L99798	ycjm	phosphatase	1.39	1.295	2.93	3.14	0.398377	0.0221572	0.0342384
L200048	ymbh	hypothetical protein
L200065		hypothetical protein		1.645	1.815	1.925	0.11921	0.00586961	0.00507584
L177346	yrje	transport permease	0.68	0.78	0.5	0.6	0.392007	0.003292	0.0270355
L171002	yjhb	hypothetical protein		4.575	2.43	2.3	0.0267376	0.0057144	0.0101758
L1006	reco	dna repair protein reco	0.83	0.865	0.72	0.735	0.6086	0.0204444	0.0262212
L166912	dfpa	phosphopantothenoylcysteine decarboxylase (ec:4.1.1.36)	1.32	1.095	0.8	0.765	0.789968	0.109851	0.0626961	0.588015	0.662005	0.630205	0.558423	0.00231467	0.00101119	0.011174
L113001	ps220	prophage ps2 protein 20
L33416	mtld	mannitol-1-phosphate 5-dehydrogenase (ec:1.1.1.17)
L189448	ydig	hypothetical protein	0.97	1.12	0.74	0.825	0.828708	0.117542	0.259165	1.03276	1.05025	1.04664	1.19873	0.410838	0.477886	0.418717
L126956	ytec	oxidoreductase		0.97	0.895	0.9	0.826213	0.375601	0.302475
L31294	yidb	cellobiose-specific pts system iic component (ec:2.7.1.69)	0.98	0.84	0.405	0.36	0.529199	0.00475528	0.0107518
L125707	yteb	hypothetical protein	1.25	1.095	1.17	1.19	0.855982	0.276517	0.443059
L42912	pi335	deoxyuridine 5'-triphosphate nucleotidohydrolase	0.34	0.475	0.42	0.44	0.0556262	0.0325208	0.0962903
L113400	yrbd	hypothetical protein	0.87	1.055	1.23	1.155	0.887538	0.0852224	0.202315
L197116	ps301	prophage ps3 protein 01	0.44	0.485	0.47	0.49	0.058043	0.00693707	0.00543081
L48975	yged	hypothetical protein	1.16	2.33667	0.955	1.02	0.112971	0.667211	0.84913
L29089	ykcg	hypothetical protein	0.7	0.88	1	0.965	0.585387	0.958826	0.633345
L92497	ykjc	hypothetical protein
L1005	yafc	hypothetical protein	2.1	3.72	1.215	1.28	0.119137	0.110365	0.132008	1.36212	1.36037	0.971955	1.2342	0.0922278	0.676682	0.428495
L107922	ps212	prophage ps2 protein 12
L177221	yfhi	hypothetical protein	0.38	0.64	0.66	0.55	0.154803	0.0236348	0.00542984
L200077		hypothetical protein	1.48	1.15	1.39	0.62	0.624451	0.729994	0.0782423
L75267	ysjb	oxidoreductase	0.98	0.855	0.67	0.635	0.583584	0.0128441	0.0171583	0.406926	0.700642	0.671835	0.722415	0.0667572	0.00946484	0.0946564
L14951	yudb	hypothetical protein	1.72	1.53	1.08	1.135	0.198956	0.398298	0.288187
L169187	ypgh	hypothetical protein		3.155	1.84	1.68	0.0573135	0.0116245	0.013054
L200021	yfge	abc transporter atp-binding and permease; transport and binding
L23405	ywea	membrane protein		2.325	2.835	2.99	0.0402093	0.00128608	0.0030051
L24224	pi313	prophage pi3 protein 13	0.45	0.78	0.895	0.98	0.315363	0.505495	0.687382
L0305	dinp	dna polymerase iv (ec:2.7.7.7)	1.3	1.235	0.985	1.015	0.466103	0.836017	0.841975
L88546	ycif	hypothetical protein
L0013	glpd	glycerol-3-phosphate dehydrogenase (ec:1.1.5.3)	0.58	0.47	0.225	0.195	0.042326	0.00382649	0.00774014	0.695772	0.606591	0.343611	0.365574	0.00368306	0.00022759	0.000415695
L133792	ynde	hypothetical protein
L45702	ps120	prophage ps1 protein 20	0.77	0.875	0.86	0.77	0.592886	0.153725	0.0364971
L21717	yudk	hypothetical protein	1.09	0.82	1.22	1.115	0.467664	0.427508	0.918283
L74195	busaa	betaine abc transporter atp binding protein	1.13	1.585	2.095	2.37	0.146035	0.0327031	0.0293007	1.38885	1.39095	1.86191	1.94995	0.0298498	0.00236358	0.0048552
L121289	ydcb	amino acid abc transporter atp binding protein	1.29	1.435	1.62	1.645	0.239125	0.00899499	0.00960367	1.33153	1.30184	1.59333	1.66332	0.00567627	0.00486983	0.0184888
L13324	ycbk	polysaccharide biosynthesis export protein	1.75	1.965	2.805	2.405	0.0504705	0.00132113	0.00735255
L180805	rmag	marr family transcriptional regulator	1.97	1.87	1.165	1.06	0.33181	0.130477	0.474764	0.930078	0.979026	1.01833	0.8174	0.705577	0.941536	0.273754
L11208	atpf	f0f1 atp synthase subunit b (ec:3.6.3.14)	1.19	1.3	1.55	1.44	0.371412	0.0101218	0.0198006	1.07961	1.26354	1.35447	1.52341	0.0650373	0.00820779	0.0543563
L29321	nifj	pyruvate-flavodoxin oxidoreductase	0.56	0.58	0.685	0.57	0.100288	0.0727614	0.00729954	0.93	0.9855	1.104	1.079	0.849878	0.307308	0.777935
L58614	pi236	prophage pi2 protein 36	0.38	0.52	0.27	0.445	0.0735653	0.0188017	0.128015
L155040	yhfc	hypothetical protein	0.96	1.135	1	1.035	0.673402	0.986875	0.631563	1.22094	1.05098	1.20533	0.82191	0.678585	0.0510504	0.2671
L11851	ywcc	hypothetical protein	0.71	0.875	0.6	0.57	0.521848	0.0238655	0.0128933	0.7587	0.821233	0.681367	0.48515	0.0238374	0.0017081	0.00293248
L41779	ycee	hypothetical protein	1.26	1.485	1.31	1.355	0.2376	0.0397939	0.0508211
L111351	yfbb	hypothetical protein
L9737	yqba	hypothetical protein	0.77	0.88	0.845	1.005	0.65261	0.121714	0.946176	0.851	0.811333	0.776567	0.702375	0.0167996	0.00987964	0.0732006
L164132	yhgd	hypothetical protein
L85091	yvab	hypothetical protein	2.62	2.195	1.81	1.82	0.0760686	0.00553393	0.00576694	1.25657	1.20852	1.0934	1.23875	0.136764	0.411027	0.312541
L164789	rlua	pseudouridine synthase	1.56	1.63	1.09	1.08	0.173347	0.299261	0.330952
L48439	pi347	replisome organiser	0.33	0.485	0.34	0.38	0.0636059	0.0145973	0.0729329
L200001		prophage ps2 protein 12
L0177	folc	folylpolyglutamate synthase (ec:6.3.2.17)	0.93	1.11	1.68	1.625	0.723926	0.00995005	0.0323492	0.987747	1.14037	1.17803	1.04234	0.302767	0.234982	0.877523
L102735	ps201	integrase	1.69	1.19	0.8	0.805	0.814041	0.135509	0.11498
L73853	spxa. yjbd	transcriptional regulator spx	0.74	2.075	1.315	1.395	0.264149	0.101954	0.0341757
L0215	rlrb	lysr family transcription regulator	1.28	1.17	1.145	1.155	0.65158	0.134345	0.333992
L91456	arct	transaminase	0.65	0.665	0.75	0.775	0.185948	0.0414538	0.0999417	0.7296	0.8692	0.8526	0.58416	0.119284	0.0958089	0.0139724
L0394	rpsq	30s ribosomal protein s17	1.9	2.505	3.205	3.685	0.0245862	0.00928609	0.00198535	1.1056	1.05853	1.20481	1.27951	0.411591	0.0351534	0.195051
L162152	yfgc	hypothetical protein						0.0424075	0.0689018
L0416	rplt	50s ribosomal protein l20	0.97	1.17	1.21	1.465	0.626186	0.381719	0.189227	1.13417	1.13639	1.30058	1.28446	0.138266	0.0363908	0.185134
L0357	thrs	theronyl-trna synthetase (ec:6.1.1.3)	1.59	1.21	1.71	1.545	0.513667	0.063334	0.0480664	1.14114	1.11171	1.15965	1.22781	0.189637	0.0835779	0.26703
L197961	ybjd	hypothetical protein	1.42	1.345	1.41	1.415	0.38209	0.0180945	0.0229134
L123159	mlep	malate transporter	0.88	1	1	0.925	0.909077	0.999413	0.365341
L0209	ftsq	hypothetical protein	0.95	1.015	1.16	1.17	0.970657	0.244982	0.167239	1.23552	1.16376	1.0196	1.26266	0.144026	0.845411	0.397692
L68758	acma	autolysin (ec:3.5.1.28)	2.01	1.61	0.95	0.945	0.200003	0.477021	0.502955	1.20506	1.09535	0.964857	0.97986	0.253578	0.574351	0.905267
L152487	pure	phosphoribosylaminoimidazole carboxylase (ec:4.1.1.21)	1.94	1.205	1.56	1.505	0.784894	0.198584	0.254501	1.30861	1.25654	1.66881	2.114	0.0574859	0.0606948	0.00457404
L44063	dhak	dihydroxyacetone kinase (ec:2.7.1.2)	1.12	1.14	1.13	1.26	0.645804	0.393047	0.140419
L114402	yjbe	general stress protein gsp13	0.88	0.945	1.305	1.2	0.831836	0.037321	0.0917849	1.15771	1.13286	1.10271	1.226	0.178732	0.289012	0.457357
L87561	yiih	hypothetical protein	1.92	1.705	0.675	0.685	0.747049	0.077417	0.0243776	0.82492	0.803307	0.615238	0.663108	0.0668405	0.0006285	0.046843
L49937	ycfa	transcription regulator	0.91	0.985	1.04	1.085	0.951372	0.578197	0.346368
L192289	yljc	transcription regulator		1.37	1.015	1.12	0.397938	0.947335	0.437425
L0430	rpmi	50s ribosomal protein l35	1.25	1.335	1.56	1.865	0.328923	0.0818815	0.0351078	1.15015	1.04872	1.19443	1.13546	0.550412	0.040298	0.578674
L0266	ruva	holliday junction dna helicase ruva	0.87	0.89	0.92	0.845	0.63871	0.381778	0.169543
L117145	butb	2.3-butanediol dehydrogenase (ec:1.1.1.4)	0.51	0.435	0.245	0.225	0.035458	0.000601374	0.00177365	0.482001	0.518501	0.373169	0.30534	0.00191545	0.00190866	0.00216809
L84992	ytab	ytab	0.84	0.885	0.795	0.665	0.647962	0.0550294	0.0132761
L52568	yqfa	hypothetical protein	1.14	1.25	1.295	1.54	0.443869	0.0347468	0.0183878	1.08587	1.02993	1.21879	0.944783	0.743477	0.0757819	0.832942
L89201	yvad	hypothetical protein	1.25	1.375	1.29	1.345	0.308764	0.286619	0.238949	0.84915	0.847575	0.879675	0.76585	0.0956373	0.199014	0.336921
L135991	proc	pyrroline-5-carboxylate reductase (ec:1.5.1.2)	1.79	1.135	0.84	0.815	0.839829	0.255021	0.256083	0.981255	0.933418	0.904452	0.717618	0.28064	0.189848	0.0908254
L52677	pi230	terminase	0.46	0.58	0.32	0.425	0.107192	0.0231119	0.0778881
L47650	glpf1	glycerol uptake facilitator	0.28	0.18	0.06	0.05	0.00193485	0.00685458	0.0270491
L200089		trna-arg
L119891	yhca	abc transporter atp-binding and permease protein	0.86	0.675	0.785	0.82	0.199456	0.0418592	0.0651236	1.07788	1.08563	1.10039	1.15304	0.193222	0.386984	0.444018
L109335	prsb	ribose-phosphate pyrophosphokinase (ec:2.7.6.1)	0.94	1.005	0.935	0.92	0.992209	0.404612	0.291388	1.01308	1.03269	1.15589	1.18604	0.584235	0.221329	0.38159
L15552	pi304	prophage pi3 protein 04
L24314	yqca	hypothetical protein		0.58	0.46	0.68	0.0974771	0.0406979	0.0486671
L150333	yhfa	hypothetical protein	2.27	3.075	1.295	1.275	0.115898	0.0362963	0.0459281
L0214	rlra	lysr family transcription regulator	0.74	0.895	0.72	0.735	0.68371	0.0241987	0.0421618
L117444	plpa	outer membrane lipoprotein precursor	4.61	3.98	2.655	2.595	0.0464418	0.00156332	0.00188131	1.19357	1.35752	1.66651	2.03174	0.0100951	0.0010901	0.0080467
L127476	fhub	ferrichrome abc transporter permease protein	1.53	1.555	1.57	1.7	0.188721	0.0106554	0.0336808
L139656	yjea	hypothetical protein						0.0153296	0.0138256
L171943	ydhc	hypothetical protein	0.58	0.545	0.69	0.63	0.0741326	0.0185087	0.0128502
L200044	ylii	cation-transporting atpase; binding and transport protein; may	1.04	0.735	0.695	0.635	0.300829	0.0329127	0.0295718
L165	glnp	glutamine abc transporter permease and substrate binding protein	1.95	1.53	2	2.035	0.24737	0.00816309	0.00472517	1.05154	1.15918	1.26198	1.30165	0.125998	0.0987635	0.166874
L163255	yfgf	abc transporter permease protein
L79277	yihf	hypothetical protein	0.47	0.595	0.605	0.58	0.115655	0.00729299	0.00781494
L0272	dnaj	hypothetical protein	1.46	1.52	1.78	1.755	0.195409	0.00596026	0.00784994	1.25624	1.20008	1.34624	1.66167	0.02629	0.00688573	0.0175949
L62955	ycgc	hypothetical protein	0.65	0.715	0.615	0.615	0.263763	0.0161319	0.0151018	1.23713	0.856709	0.870988	0.714026	0.246253	0.312024	0.0943667
L115107	yrbe	hypothetical protein
L193421	yljd	hypothetical protein
L118079	pepxp	x-prolyl-dipeptidyl aminopeptidase (ec:3.4.14.11)	1.72	1.575	1.85	1.79	0.193655	0.00583934	0.00947403	1.1115	1.20717	1.21698	1.1591	0.0289764	0.0505729	0.446369
L166370	pepf	oligoendopeptidase f	1.39	1.215	1.175	1.205	0.549079	0.104009	0.080066	0.80154	0.909847	1.015	0.899334	0.253164	0.978205	0.554936
L96329	ytba	hypothetical protein
L182916	yrji	phosphoglycerate mutase (ec:5.4.2.1)	0.97	1.155	1.6	1.62	0.681213	0.0330437	0.0394253
L75803	ywja	hypothetical protein	0.71	0.81	0.725	0.68	0.446673	0.0414615	0.0149901	1.41841	1.16347	1.00483	1.03984	0.17389	0.880989	0.95933
L102100	ynab	transcription regulator	0.8	0.68	0.44	0.43	0.207099	0.0021684	0.00258765	1.00915	0.979575	0.953224	0.735591	0.795775	0.59697	0.273749
L15262	yabe	abc transporter atp-binding protein	0.66	0.78	0.42	0.431	0.362711	0.00579054	0.0149504
L0369	prfc	peptide chain release factor 3	1.3	1.23	1.295	1.34	0.500545	0.0585055	0.0487629	1.46557	1.25486	1.27738	1.39542	0.0605834	0.048995	0.105126
L82521	icab	intercellular adhesion protein
L16514	quea	s-adenosylmethionine:trna ribosyltransferase-isomerase	1.27	1.215	1.21	1.23	0.553802	0.142963	0.126484	0.984244	1.00041	1.05912	1.08989	0.998803	0.380664	0.689287
L55605	pi360	integrase	1.67	1.135	0.74	0.74	0.997808	0.0856429	0.0409176	0.915642	0.852321	0.805117	0.683436	0.130455	0.0788917	0.183881
L124107	apbe	thiamine biosynthesis lipoprotein	1.02	1.085	1.265	1.32	0.774955	0.0951713	0.0465614
L87453	add	adenosine deaminase (ec:3.5.4.4)	3.74	3.92	2.295	2.49	0.113421	0.00259768	0.00335283	1.37575	1.33892	1.78665	2.31832	0.00469028	0.0257409	0.00119457
L160937	ybgb	hypothetical protein	2.02	2.07	1.32	1.245	0.160842	0.0372683	0.0649169	0.980818	0.984939	1.17605	1.02412	0.790621	0.0621243	0.901492
L120883	ynca	acetyltransferase	1.29	1.25	0.735	0.74	0.53679	0.0243992	0.0267896	1.75175	1.41392	1.08239	1.66615	0.0173413	0.22947	0.0797401
L151062	yhfb	hypothetical protein	1.72	1.41	1.04	1.07	0.290886	0.700883	0.413735	0.902474	1.02216	1.01638	0.838467	0.795361	0.904405	0.33291
L52711	pi110	prophage pi1 protein 10
L45109	copr	transcription regulator	0.52	0.64	0.59	0.655	0.156624	0.0322025	0.0331151
L0154	bglr	beta-glucoside operon antiterminator	1.07	0.975	0.655	0.73	0.903637	0.0476208	0.0242944
L175101	yrjc	iron-binding oxidase subunit	0.42	0.455	0.42	0.28	0.0380107	0.023417	0.00376863	0.632608	0.661869	0.575693	0.56246	0.0301851	0.0122132	0.0168552
L154481	psta	phosphate abc transporter atp binding protein	0.94	0.995	1.045	1.045	0.94364	0.8747	0.830582	1.51232	1.16777	1.1644	1.11992	0.321155	0.141121	0.536567
L0385	rpsh	30s ribosomal protein s8	2.21	2.335	2.49	3.44	0.0811698	0.00184828	0.00140082	1.25624	1.21675	1.34887	1.50288	0.017956	0.00854489	0.0465326
L112195	ps219	prophage ps2 protein 19		0.46	1.21	0.705	0.132234	0.270301	0.249917
L67524	pi136	prohead protease	0.41	0.735	1.04	0.905	0.261173	0.805476	0.555146
L158566	yvhb	hypothetical protein	0.67	0.77	0.89	0.82	0.330853	0.316724	0.184169	0.898462	0.834731	0.765542	0.901204	0.10089	0.0473961	0.700319
L0052	trpd	anthranilate phosphoribosyltransferase (ec:2.4.2.18)	1.56	1.255	1.38	1.315	0.464033	0.0231893	0.0651745
L179243	yrjg	hypothetical protein	2.96	3.82	1.41	1.36	0.159225	0.123635	0.182772
L0106	argd	acetylornithine aminotransferase (ec:2.6.1.11)	1.59	1.56	1.75	1.46	0.155107	0.352179	0.649023	1.16015	1.04538	0.998481	0.754682	0.554995	0.837377	0.137187
L119013	ylbe	oxidoreductase	0.78	0.915	0.745	0.79	0.75365	0.115659	0.27291	1.06473	0.949867	0.948266	0.96508	0.582024	0.547705	0.894889
L15795	pi305	muramidase	0.51	0.695	0.69	0.78	0.212394	0.0976791	0.362778
L0189	accc	acetyl-coa carboxylase biotin carboxylase subunit (ec:6.4.1.2)	0.92	0.92	0.915	0.98	0.762373	0.28381	0.766006	0.886116	0.999372	0.946959	0.91466	0.919163	0.441003	0.574895
L111126	nifs	pyridoxal-phosphate dependent aminotransferase	1.67	1.27	1.17	1.105	0.650513	0.100628	0.438867	1.05106	0.916687	0.823073	0.838965	0.301912	0.0728802	0.335245
L13157	ykbb	hypothetical protein	0.765	1.285	1.18	1.105	0.458583	0.0906817	0.252218
L192354	yfjb	transposon-related protein	0.49	0.75	0.69	0.775	0.273317	0.0185087	0.0999417
L0017	ldh	l-lactate dehydrogenase (ec:1.1.1.27)	0.7	0.81	0.925	0.96	0.466709	0.362935	0.607421	0.925518	0.893839	1.0598	1.01062	0.0998148	0.388467	0.964917
L200136		trna-ser
L161266	yjgb	hypothetical protein	2.04	2.855	2.73	2.83	0.0945832	0.017091	0.00860385
L8702	yoah	hypothetical protein	1.13	1.265	1.21	1.21	0.442093	0.0673997	0.0787332
L30878	ywee	hypothetical protein	0.6	0.75	0.67	0.75	0.323364	0.0181309	0.039066
L200015		hypothetical protein
L71879	ysie	hypothetical protein	0.37	0.6	0.685	0.685	0.121895	0.0189812	0.0166223
L200005		hypothetical protein	0.49	0.57	0.57	0.615	0.0899141	0.040417	0.0436047
L115025	rmad	transcription regulator	1.73	1.52	1.48	1.46	0.411997	0.0160113	0.0544048
L54760	yafi	hypothetical protein	0.8	0.795	0.845	0.86	0.417359	0.0871897	0.11562
L191765	ypjc	hypothetical protein	2.74	2.38	1.85	2.02	0.0442788	0.0121108	0.0103799
L171588	yrid	xanthine/uracil/vitamin c permease	3.08	2.6	3.61	4.265	0.114348	0.0153941	0.00585729
L104552	ps203	prophage ps2 protein 03	1.02	1.025	0.94	0.96	0.952271	0.507343	0.69124	0.504642	0.506321	0.460502	0.238953	0.00116261	0.00157484	0.000708395
L37906	yedf	beta-glucoside-specific pts system iiabc component (ec:2.7.1.69)	0.82	1.205	1.25	1.005	0.812693	0.0665449	0.942676
L19745	bar	acyltransferase	1.98	2.025	1.725	1.765	0.161993	0.00744438	0.0691099
L1778	ygab	hypothetical protein	0.9	0.945	1.11	0.945	0.82406	0.536187	0.471779	0.919656	0.825828	0.804427	0.642996	0.112213	0.0587384	0.130382
L100263	yqje	hypothetical protein	1.35	1.1	1.16	1.195	0.795438	0.114807	0.0811189	1.27615	0.990385	1.18481	1.42511	0.683561	0.650499	0.175318
L0284	ding	ding	1.21	1.245	1.415	1.405	0.453076	0.0178036	0.0257102	0.94284	1.09761	1.31714	1.86056	0.647308	0.169395	0.0296649
L128951	rbga. ylqf	ribosomal biogenesis gtpase	1.45	1.13	0.87	0.92	0.747006	0.206462	0.349056	0.933408	0.793803	0.849421	1.0238	0.0693477	0.123184	0.915422
L25946	fada	acetyl coenzyme a acetyltransferase (ec:2.3.1.9)
L160560	smpb	ssra-binding protein	0.78	1.195	0.805	0.895	0.582585	0.0531228	0.187358	1.11444	0.96572	1.09234	1.15661	0.693328	0.394754	0.592172
L192192	yjjc	abc transporter atp-binding protein	1.18	0.98	0.555	0.515	0.903612	0.0049648	0.00694735
L183216	ybic	hypothetical protein	1.1	1.095	0.875	0.945	0.749677	0.227646	0.438677
L199277	ps305	prophage ps3 protein 05		0.82	1.23	0.83	0.660135	0.709725	0.289616
L200142		16s ribosomal rna	2.26	2.205	1.79	2.305	0.0297682	0.0178908	0.00882608
L0090	hom	homoserine dehydrogenase (ec:1.1.1.3)	1.58	1.405	1.655	1.7	0.323116	0.0072638	0.00730972
L0109	arcb	ornithine carbamoyltransferase (ec:2.1.3.3)	0.74	1.26	0.29	2.4	0.965868	0.022829	0.846823	0.408945	0.510982	0.479882	0.220947	0.000764251	0.027386	2.21646e-05
L133446	yrfa	transcription regulator		0.65	0.695	0.62	0.359399	0.0386107	0.00945563
L6876	rimm	16s rrna-processing protein rimm	1.47	1.56	1.21	1.225	0.265779	0.197172	0.149541	0.765396	1.11113	1.26887	2.39489	0.584319	0.135235	0.00232961
L101706	ybab	abc transporter atp binding protein	1.08	1.01	0.96	0.93	0.980905	0.561693	0.337569	0.968231	1.05241	1.06777	0.985849	0.585253	0.31327	0.929903
L186875	clsb	cardiolipin synthase	0.94	0.94	0.98	0.97	0.816219	0.768008	0.662076	0.933485	0.884495	0.978655	0.774667	0.0943488	0.729061	0.17548
L41670	ps112	prophage ps1 protein 12
L112263	ytce	hypothetical protein	1.85	1.49	1.175	1.145	0.301647	0.110026	0.363326	1.14798	1.00666	0.817445	0.822739	0.854216	0.0468283	0.252284
L94760	yijd	abc transporter atp binding protein	1.85	2.41	4.06	4.545	0.0209204	0.00150174	0.00631281
L193121	ywba	hypothetical protein	0.91	1.06	1.195	1.255	0.836644	0.0776936	0.0492232
L0063	arof	phospho-2-dehydro-3-deoxyheptonate aldolase (ec:2.5.1.54)	2.09	1.45667	1.1275	1.28083	0.449431	0.253683	0.0429224	1.2032	1.23307	1.52841	1.49869	0.0153501	0.00221179	0.0593577
L0420	rplx	50s ribosomal protein l24	1.47	2.095	2.565	2.89	0.0605971	0.0169236	0.011849	1.17714	1.18338	1.17489	1.40898	0.0651066	0.0415335	0.100035
L200085		trna-gly
L125116	blt	multidrug efflux transporter	2.45	2.075	1.9	1.84	0.0704898	0.0041088	0.00520516
L122299	yhcb	hypothetical protein	1.01	1.235	0.935	0.92	0.477219	0.371855	0.284873
L104007	ps202	prophage ps2 protein 02	0.77	1.01	0.76	0.815	0.936592	0.0778902	0.100762	1.00671	1.2249	1.55465	0.690315	0.197873	0.193732	0.069049
L182555	pydb	dihydroorotate dehydrogenase 1b (ec:1.3.3.1)	1.16	0.65	0.685	0.68	0.167519	0.0360389	0.0729397	0.929058	0.886353	0.76376	0.828619	0.271921	0.0558259	0.297147
L110560	ps216	prophage ps2 protein 16
L0132	king	sensor protein kinase	0.93	1.135	1.115	1.145	0.699959	0.233234	0.224213
L63985	yoge	hypothetical protein	1.04	0.91	0.745	0.64	0.719352	0.0325583	0.0120868
L63293	pi132	prophage pi1 protein 32		0.66	1.17	0.885	0.178813	0.732548	0.513057
L51063	yifa	hypothetical protein		2.41	2.4	2.525	0.0818352	0.00571605	0.00572125
L122632	yncb	hypothetical protein	4.36	4.435	1.635	1.605	0.0673079	0.0119601	0.0188806
L171116	ydhb	hypothetical protein	0.66	0.545	0.635	0.625	0.0728963	0.0183016	0.0160834
L83620	icac	collagen adhesin	0.43	0.575	0.65	0.655	0.0988193	0.0104921	0.0122124
L38962	pi327	terminase small subunit	0.43	0.625	0.465	0.575	0.140324	0.0157557	0.177074
L0139	rpod	rna polymerase sigma factor rpod	0.63	0.635	0.555	0.6	0.149022	0.0053771	0.00898985	0.85624	0.83808	0.767043	0.843351	0.0249299	0.00752933	0.348382
L0180	accd	acetyl-coa carboxylase subunit beta (ec:6.4.1.2)	1.07	1.1	1.165	1.14	0.737347	0.177558	0.195398	1.3759	1.19663	1.23425	1.28274	0.224416	0.214134	0.416155
L134450	glmu	glucosamine-1-phosphate n-acetyltransferase /	1.34	1.085	0.86	0.835	0.835649	0.140626	0.184478	0.957	0.953	0.892333	0.8555	0.414514	0.123876	0.390348
L11749	kupb	potassium uptake protein	2.14	1.765	1.86	1.85	0.153062	0.00438607	0.00811831	1.06291	1.06497	1.10136	1.09756	0.30791	0.205204	0.605257
L0137	rpob	dna-directed rna polymerase subunit beta (ec:2.7.7.6)	0.9	0.855	1.065	1.035	0.581285	0.539739	0.643528	0.972842	0.979947	0.993407	1.01923	0.724187	0.908588	0.921414
L168650	yfgq	cation-transporting atpase	1.24	1.12	1.16	1.235	0.698475	0.112142	0.0703051
L0066	hisg	atp phosphoribosyltransferase catalytic subunit (ec:2.4.2.17)
L15964	ygbd	hypothetical protein	1.52	1.485	1.42	1.425	0.272132	0.0172453	0.0218496	1.09065	1.11755	0.93771	0.915568	0.308152	0.399408	0.622638
L0405	rpll	50s ribosomal protein l7/l12	1.01	1.65	1.875	2.66	0.125435	0.00774151	0.00295524	0.869535	1.09051	1.14127	1.06648	0.438343	0.223684	0.836118
L160697	yhgb	hypothetical protein	0.6	3.2125	1.245	1.26	0.0673213	0.0855338	0.176509
L200104		trna-met
L0009	fbaa	fructose-bisphosphate aldolase (ec:4.1.2.13)	1.52	1.59	1.605	1.925	0.173827	0.00889443	0.0097236	0.85741	0.91447	0.943565	1.00958	0.205821	0.357584	0.968859
L1530	fabg	3-ketoacyl-(acyl-carrier-protein) reductase (ec:1.1.1.100)	0.89	1.005	1.28	1.33	0.950744	0.062436	0.0297655
L20937	ywdf	hypothetical protein	1.14	0.985	0.9	0.9	0.955552	0.230577	0.210569
L55584	yqfe	hypothetical protein	0.54	0.425	0.345	0.31	0.0253093	0.00196812	0.00389489	0.747592	0.701531	0.510477	0.396237	0.0110728	0.00258365	0.000551129
L133547	yddc	hypothetical protein	1.61	1.445	0.815	0.89	0.479952	0.175591	0.375935
L0337	sipl	signal peptidase i (ec:3.4.21.89)	1.25	1.115	0.94	0.97	0.70187	0.400341	0.662076	1.0135	1.0395	1.14119	1.11611	0.514443	0.117374	0.590892
L48154	pi221	deoxyuridine 5'-triphosphate nucleotidohydrolase	0.32	0.46	0.46	0.46	0.0472057	0.0511689	0.10531
L152305	ylfc	hypothetical protein	0.93	1.185	1.29	1.605	0.690356	0.524719	0.324087	0.67368	0.777893	0.849227	1.07478	0.0264065	0.0461673	0.713276
L156445	ylfh	n-acetylglucosamine catabolic protein	0.97	0.965	1	0.995	0.884615	0.986875	0.937284	0.872312	0.960437	1.10577	1.27713	0.525643	0.339054	0.192986
L63770	yqgg	cation transport atpase	1.42	1.575	1.125	1.125	0.16593	0.168918	0.172612
L0111	arcd2	arginine/ornitine antiporter	1.15	1.23	1.465	1.395	0.482559	0.285501	0.469863
L200032		hypothetical protein	1.46	1.385	1.575	1.445	0.276597	0.0472494	0.0166955
L0382	rpse	30s ribosomal protein s5	1.29	1.475	2.105	2.705	0.207414	0.0114247	0.00696396	1.2926	1.20187	1.2901	1.27353	0.0376167	0.0161568	0.252934
L94845	yajh	hypothetical protein
L58858	pi120	deoxyuridine 5'-triphosphate nucleotidohydrolase	0.32	0.465	0.49	0.46	0.049277	0.0666675	0.0982659
L0298	topa	dna topoisomerase i (ec:5.99.1.2)	1.13	0.89	0.88	0.83	0.680937	0.14636	0.073954	1.2324	1.2308	1.40364	1.26713	0.0147684	0.00876708	0.207857
L193593	ybjj	hypothetical protein	1.09	0.99	1.01	1.05	0.95763	0.884422	0.5124	0.7697	0.839233	0.891218	0.933195	0.0354149	0.160836	0.696761
L194854	yjje	hypothetical protein
L45132	pi340	prophage pi3 protein 40	0.31	0.5	0.32	0.39	0.0685133	0.00646108	0.0798977
L19816	tagd1	glycerol-3-phosphate cytidiltransferase	0.95	1.425	1.415	1.455	0.3019	0.0198606	0.0419355	1.19242	1.13947	1.21664	1.13304	0.071031	0.0349076	0.49004
L0078	ilvb	acetolactate synthase catalytic subunit (ec:2.2.1.6)	1.22	1.455	2.05	2.33	0.315127	0.00302969	0.00345762
L41854	pi332	prophage pi3 protein 32
L103086	yjad	transcription regulator	1.81	2.2	1.435	1.465	0.0838794	0.0387793	0.0434029
L200110		trna-lys
L93051	ycjd	acetyltransferase	1.07	0.95	1.27	1.235	0.854704	0.0617932	0.162587
L45677	dhal	dihydroxyacetone kinase (ec:2.7.1.2)	0.42	0.275	0.105	0.095	0.0110741	0.00428429	0.000292618
L112352	cydd	cytochrome d abc transporter atp binding and permease protein	0.8	0.985	0.985	0.91	0.83636	0.824164	0.241005
L131423	ydda	transporter
L0235	glnb	nitrogen regulatory protein p-ii
L0443	tra983a	transposase of is983a	0.65	0.875	0.665	0.7	0.539027	0.0654423	0.0550008
L0346	asps	aspartyl-trna synthetase (ec:6.1.1.12)	0.9	0.7	0.97	0.86	0.233388	0.74674	0.450347	1.07565	1.07988	1.31484	1.30888	0.265819	0.00915661	0.16945
L87113	ykig	hypothetical protein	0.61	0.695	0.655	0.59	0.219552	0.0175764	0.00726974					0.726105	0.198131
L52064	ysgc	hypothetical protein	1.44	1.52	1.315	1.13	0.210331	0.0556259	0.170919	0.994796	0.954398	0.927978	1.05653	0.574716	0.401142	0.838181
L183112	ydib	thiamine biosynthesis protein thii	1.77	2.11	3.105	3.465	0.114514	0.00346074	0.00178618
L101688	ypaa	hypothetical protein	0.76	1.18	1.725	1.665	0.776001	0.00788757	0.00952986
L0147	rlic	laci family transcriptional regulator	0.54	0.865	0.785	0.805	0.487875	0.0621932	0.0591593
L136668	yjdi	hypothetical protein
L127182	yhci	hypothetical protein	0.52	0.725	0.75	0.735	0.260475	0.027756	0.0319531
L158188	pste	phosphate abc transporter substrate binding protein	0.73	1.085	1.085	1.095	0.984264	0.500335	0.410619	1.1288	0.992599	0.991249	1.09799	0.868407	0.877265	0.603788
L0326	rnc	ribonuclease iii (ec:3.1.26.3)	0.74	0.87	1.125	1.19	0.617216	0.194044	0.224585	1.00083	0.965415	1.00866	0.84972	0.665946	0.922455	0.549774
L115302	yfbj	hypothetical protein	1.89	1.47917	0.82	0.850833	0.426707	0.175606	0.354314					0.390354	0.193403	0.918942
L169897	yjha	hypothetical protein	0.63	0.7	0.97	0.905	0.237847	0.669552	0.368846
L0245	rcfb	transcription regulator	1.26	1.285	0.93	1.105	0.616151	0.555046	0.730506	1.34983	1.39792	1.73628	1.63414	0.01432	0.00359398	0.0980525
L132035	ylda	hypothetical protein	1.21	1.475	1.845	1.665	0.225696	0.00499269	0.00811629
L44542	yeee	hypothetical protein	0.96	1.185	0.895	0.965	0.667837	0.41867	0.726743	1.01476	1.07625	1.02336	0.93642	0.303959	0.7111	0.61862
L169971	dukb	deoxynucleoside kinase (ec:2.7.1.113)	1.22	1.775	1.445	1.565	0.199979	0.0997075	0.0753571
L0258	uvrc	excinuclease abc subunit c	0.83	0.985	1.135	1.085	0.894954	0.301772	0.346368
L155408	pstb	phosphate abc transporter atp binding protein	0.81	1.04	0.99	1	0.981441	0.8573	0.910728	1.04867	1.04056	1.08424	0.968187	0.65609	0.595921	0.830283
L5196	yscb	hypothetical protein	1.36	1.57	1.13	1.095	0.330034	0.266778	0.252633
L161441	ydgc	amino acid permease	2.73	2.735	2.46	2.435	0.0797318	0.0153473	0.0177233	1.56589	1.64445	1.60888	1.42093	0.00421276	0.00582995	0.216041
L97415	phnc	phosphonate abc transporter atp-binding protein	2.07	1.645	2.46	2.48	0.343533	0.055764	0.0650327
L91252	oppb	oligopeptide abc transporter permease protein							0.0265768
L0118	glna	glutamine synthetase (ec:6.3.1.2)	2.71	2.025	2.14	2.68	0.181728	0.0195434	0.0159069	1.62115	1.67138	1.91488	2.22269	0.000621364	0.000537326	0.00162615
L76329	ymhc	hypothetical protein	1.1	0.82	0.625	0.535	0.489113	0.0540555	0.0322409
L12912	yabc	hypothetical protein	0.48	0.51	0.31	0.26	0.0636542	0.00210642	0.000795798
L113864	ppib	peptidyl-prolyl cis-trans isomerase	0.9	0.94	1.08	1.075	0.820353	0.331222	0.416259	1.02196	1.17132	1.1156	1.20436	0.155695	0.162791	0.323605
L27646	ycci	hypothetical protein	1.1	1.42	1.48	1.39	0.278272	0.0250907	0.0215915
L200094		trna-ala
L52019	gntk	gluconate kinase (ec:2.7.1.12)	0.72	0.74	0.82	0.74	0.30238	0.132654	0.0629482
L13927	yibc	hypothetical protein	1.17	1.125	1.2	1.16	0.686081	0.11143	0.252366	0.527142	0.550571	0.489727	0.491568	0.00213465	0.00214103	0.0273874
L11729a	atpe	f0f1 atp synthase subunit c	1.18	1.31	1.45	1.35	0.385019	0.0183152	0.16798
L68401	yuic	hypothetical protein	0.64	0.77	0.905	0.945	0.357605	0.271571	0.458091
L109453	ybai	glycosil transferase	2.44	2.13	1.29	1.115	0.210907	0.0361492	0.210663
L136332	yrfc	agmatine deiminase
L175712	ynhd	hypothetical protein	0.67	0.72	0.55	0.64	0.272385	0.00658798	0.0110605	1.21439	1.11813	0.946891	1.21333	0.300821	0.448134	0.411683
L114827	gltd	glutamate synthase subunit beta (ec:1.4.1.13)	0.82	1.18	0.94	0.91	0.738965	0.5613	0.446483	0.899304	1.0291	1.10789	0.881593	0.81086	0.43772	0.482348
L98347	glga	glycogen synthase (ec:2.4.1.21)	0.76	0.69	0.37	0.315	0.219288	0.0117539	0.0153879
L0195	trxa	thioredoxin	0.58	0.7	0.7	0.775	0.238424	0.0369781	0.111911	0.993885	0.981628	1.00144	1.008	0.751233	0.995922	0.991805
L21127	pi310	prophage pi3 protein 10	0.49	0.78	0.61	0.835	0.315363	0.0782316	0.441401
L78458	ykhk	hypothetical protein		0.96	0.625	0.655	0.9271	0.010241	0.0122124
L169515	yvij	hypothetical protein
L124677	suge	suge protein
L57113	ecsb	abc transporter permease protein	1.15	1.23	1.35	1.155	0.475901	0.0506329	0.139152	0.6783	0.8131	0.913856	0.753723	0.0718944	0.332049	0.138848
L106374	nadd	nicotinic acid mononucleotide adenylyltransferase (ec:2.7.7.18)		2.26	1.55	1.605	0.251958	0.021686	0.0150068
L122849	ybcg	hypothetical protein	1.13	1.29	1.18	1.315	0.55849	0.124792	0.0596447
L69383	yogm	hypothetical protein
L2755	ps309	prophage ps3 protein 09
L0290	pare	dna topoisomerase iv subunit b (ec:5.99.1.-)	1.52	1.245	1.14	1.24	0.568974	0.141171	0.0700636	0.963584	0.946195	0.978747	1.1176	0.356852	0.734185	0.734161
L0159	lepa	gtp-binding protein lepa	1.01	0.855	0.81	0.775	0.583584	0.0553787	0.0379589	1.05625	1.16808	1.10926	1.00713	0.068395	0.209919	0.882523
L160425	fabz1	hydroxymyristoyl-acyl carrier protein dehydratase	0.69	0.945	0.83	0.875	0.835759	0.0802405	0.306199	0.444038	0.827519	0.893456	0.464324	0.323251	0.460448	0.0197608
L128695	male	maltose abc transporter substrate binding protein	3.64	2.46	1.325	1.41	0.0199024	0.0374121	0.035863	0.636465	0.688155	0.559751	0.460168	0.00229304	0.00115852	0.00173109
L98583	yejh	hypothetical protein	1.4	1.305	1	1.055	0.724264	0.970815	0.518325	1.37361	1.13187	1.31382	1.34432	0.280355	0.0578528	0.130998
L142310	yrfe	transcription regulator	2.04	1.635	1.37	1.36	0.199223	0.06351	0.0278648	1.11369	1.07056	1.23184	1.16441	0.278856	0.178873	0.481993
L115500	phna	alkylphosphonate uptake protein		1.69	2.65	3.33	0.109785	0.00840669	0.0111682
L157995	ythc	hypothetical protein	0.69	0.565	0.59	0.685	0.085079	0.00737099	0.0166223	0.850304	0.926768	0.840989	0.994172	0.266908	0.129659	0.970109
L0365	pth	peptidyl-trna hydrolase (ec:3.1.1.29)	0.83	0.84	0.785	0.805	0.539539	0.0418592	0.0910598	1.01808	0.956692	0.994497	1.11536	0.484516	0.911983	0.589539
L195318	yjjf	transporter	1.65	2.135	1.965	1.94	0.0434996	0.00351074	0.00432644
L125734	yjce	hypothetical protein	2.49	2.53	1.415	1.515	0.109279	0.116586	0.0632486
L173881	murb	udp-n-acetylenolpyruvoylglucosamine reductase (ec:1.1.1.158)	1.73	1.715	1.23	1.345	0.252156	0.181153	0.0643446	1.0292	0.903734	0.892053	0.765281	0.26231	0.137362	0.158411
L169230	yjgf	hypothetical protein	0.61	0.645	0.915	0.8	0.160613	0.28381	0.0815527
L39365	yqda	hypothetical protein	2.64	1.965	1.09	1.105	0.217812	0.623838	0.596819	1.12819	1.02473	0.859512	1.22988	0.922343	0.0636824	0.349109
L0410	rpln	50s ribosomal protein l14	1.64	2.255	2.7	3.47	0.0389532	0.0192792	0.00530844	1.10135	1.07245	1.09201	1.17212	0.259482	0.208833	0.387856
L56488	arat	aromatic amino acid aminotransferase	0.83	0.91	0.905	0.92	0.727465	0.22021	0.301759	1.05565	1.13555	0.909957	0.88975	0.11143	0.206068	0.502442
L0353	mets	methyonyl-trna synthetase (ec:6.1.1.10)	1.47	1.345	1.27	1.185	0.327068	0.0426014	0.102294	1.04814	0.999045	1.033	1.17239	0.975911	0.659993	0.42107
L115362	yrbf	hypothetical protein	0.69	0.865	0.535	0.545	0.587971	0.00466889	0.00818209
L158463	yjfi	hypothetical protein	0.78	0.765	0.58	0.59	0.360286	0.0308616	0.0556275	1.09095	1.02532	0.9812	0.946889	0.713777	0.758177	0.757705
L0351	vals	valyl-trna synthetase (ec:6.1.1.9)	1.1	1.15	1.585	1.59	0.625443	0.0133113	0.0102852	1.04147	1.17949	1.21318	1.23841	0.0924342	0.042429	0.249017
L9876	ykba	hypothetical protein	1.29	1.095	1.06	1.09	0.76374	0.433124	0.27253	1.51894	1.24498	1.14273	1.37028	0.0705191	0.797301	0.114432
L104745	ypae	hypothetical protein	1.22	0.76	1.69	2.775	0.547349	0.149359	0.137768
L131958	yrdb	hypothetical protein	1.07	0.785	0.62	0.655	0.402811	0.0636318	0.0122124
L185472	yfih	hypothetical protein	2.59	2.82	2.16	2.245	0.049861	0.00403506	0.00383917	0.645382	0.913191	0.98568	0.673624	0.483089	0.757105	0.169644
L0300	pi212	single strand binding protein
L80344	yuje	hypothetical protein
L35731	ygdc	hypothetical protein	1.46	2.055	1.105	1.28	0.0459772	0.362868	0.132008
L0380	rpsc	30s ribosomal protein s3	1.63	2.185	2.74	3.285	0.0427562	0.0121793	0.00523107	1.03632	1.10944	1.18635	1.29059	0.228611	0.0996738	0.175853
L0219	fhur	fhu operon transcription regulator	1.76	1.395	1.04	1.005	0.649796	0.576042	0.957213
L53019	pi111	recombinase	0.31	0.545	0.845	0.605	0.0856044	0.45083	0.135882
L141485	ybea	hypothetical protein	0.88	0.94	0.84	0.84	0.825558	0.0914138	0.0843412	0.969198	0.992066	0.773825	0.905477	0.877311	0.0132332	0.579835
L0123	llrb	two-component system regulator	1.35	1.53	0.915	0.895	0.407062	0.42013	0.256792	1.08398	1.01366	0.992806	0.925547	0.88482	0.88148	0.574912
L29875	ywed	hypothetical protein	0.69	0.815	0.745	0.84	0.477751	0.029239	0.0880925	0.857164	0.836388	0.776044	0.845481	0.0275108	0.010364	0.357036
L64833	ywid	hypothetical protein	0.54	0.445	0.45	0.485	0.0342277	0.0504032	0.028049					0.199979	0.0512597	0.0622207
L123581	gadb	glutamate decarboxylase (ec:4.1.1.15)	1.15	1.06	0.865	0.945	0.837206	0.156803	0.588484					0.0297722	0.0729495
L0360	glys	glycyl-trna synthetase subunit beta (ec:6.1.1.14)	2.14	1.75	2.075	2.095	0.0941435	0.00412866	0.00556155	1.32872	1.33624	1.35233	1.47834	0.00497282	0.00576684	0.069089
L0407	rplj	50s ribosomal protein l10	1.71	1.95	2.425	3.415	0.0826272	0.00312573	0.00365682	1.20302	1.15001	1.23227	1.42606	0.0790889	0.0323485	0.075621
L87497	ytad	tyrosine phosphatase	2.97	2.71	1.095	1.09	0.127183	0.590213	0.609135	3.36856	2.12478	0.787094	1.32645	0.209363	0.183937	0.311
L43651	yeec	hypothetical protein	2.16	2.675	1.12	1.14	0.189445	0.21257	0.304541
L151700	ynfc	hypothetical protein	0.34	0.355	0.205	0.2	0.0160668	0.00137284	0.000702655	1.21151	0.763171	0.490496	0.312632	0.128104	0.00817496	0.000191884
L0050	trpf	phosphorybosyl-anthranilate isomerase (ec:5.3.1.24)	1.53	1.39	1.705	1.57	0.27936	0.00711943	0.0308051
L147423	yfea	transcription regulator
L114325	ybbe	hypothetical protein	1.17	1.24	1.245	1.385	0.506553	0.0548326	0.0238477	1.32078	1.22593	1.24533	1.22044	0.0219957	0.311841	0.557764
L31269	ywef	hypothetical protein		0.715	0.66	0.655	0.260946	0.0167882	0.0278868
L140856	xylt	d-xylose proton-symporter
L0281	dnai	primosomal protein dnai	0.71	0.88	0.875	0.91	0.612071	0.145083	0.270582	0.953568	0.937523	1.00298	0.888868	0.288564	0.894204	0.404637
L96605	yije	hypothetical protein	0.71	0.89	0.8	0.785	0.63871	0.0771713	0.0660891	0.690015	0.783005	0.80502	0.912647	0.015802	0.0316502	0.596438
L190126	ysab	abc transporter permease and substrate binding protein	1.07	0.895	0.99	1.045	0.658302	0.749182	0.987623
L146188	tagx	teichoic acid biosynthesis protein						0.0408367	0.0316019
L3533	ps311	prophage ps3 protein 11
L67226	ycgh	amidase	0.81	0.865	0.8	0.715	0.61102	0.0514425	0.0206939	0.731786	0.781595	0.757363	0.605164	0.00930817	0.00895622	0.025149
L196350	ynjh	hypothetical protein	0.32	0.465	0.3275	0.29	0.0524686	0.0379039	0.0433212
L4822	ptsk	hpr kinase/phosphorylase	1.47	1.455	1.37	1.195	0.531553	0.022066	0.0995566	0.919165	0.879722	0.997497	1.25773	0.160598	0.839933	0.219528
L0434	tra981c	transposase of is981c	0.73	0.67	0.645	0.595	0.192342	0.0119669	0.00761798
L54040	yqfb	hypothetical protein	1.81	2.41	1.515	1.695	0.106895	0.0461308	0.0129156
L130687	pepc	aminopeptidase c	1.4	1.55	1.47	1.57	0.170175	0.0178431	0.0359355	0.961877	1.04596	1.19271	1.31124	0.50835	0.0910183	0.170976
L120396	yvde	hypothetical protein	1.02	1.26	1.755	1.745	0.433157	0.00940118	0.00907967	1.30697	1.21099	1.30776	1.07445	0.0970492	0.0607723	0.789918
L142332	ybec	hypothetical protein	0.6	0.825	0.715	0.705	0.498924	0.0191306	0.0246157
L128550	yfci	hypothetical protein	0.67	0.71	1.075	0.98	0.250093	0.481436	0.784664
L0035	pdhc	dihydrolipoamide acetyltransferase component of pdh complex	0.71	0.69	0.495	0.47	0.221208	0.0110822	0.0205555	0.667376	0.707125	0.549395	0.45742	0.00248414	0.000770607	0.00199701
L128689	yrec	hypothetical protein	0.8	1.035	1.08	1.125	0.922052	0.537904	0.318882
L128688	yred	hypothetical protein	1.27	1.32	1.525	1.465	0.359619	0.0122922	0.0285584
L0162	hflx	hypothetical protein	1.03	1.205	1.465	1.44	0.60022	0.0258455	0.0210352					0.851823	0.517019	0.775317
L200024		hypothetical protein
L0105	argj	bifunctional ornithine acetyltransferase/n-acetylglutamate synthase	2.11	1.78	1.63	1.45	0.12388	0.418782	0.769665	1.45141	1.31647	1.22586	1.0299	0.0285157	0.295057	0.818686
L0222	clpc	atp-dependent protease atp-binding subunit	0.87	0.85	0.985	0.945	0.541346	0.833436	0.434439	1.12874	1.18725	1.2198	1.39772	0.0344931	0.0252442	0.0875113
L7612	yeaf	hypothetical protein
L10679	atph	f0f1 atp synthase subunit delta (ec:3.6.3.14)	1.17	1.39	1.535	1.515	0.292108	0.0118317	0.0141582
L22496	yacg	hypothetical protein	1.22	1.14	0.88	1.05	0.647699	0.148002	0.844307
L200152		23s ribosomal rna	1.98	2.14	1.72	2.165	0.0336542	0.0384713	0.0117207
L142326	xylx	putative acetyltransferase
L40104	ps107	prophage ps1 protein 07
L95975	glgc	glucose-1-phosphate adenylyltransferase (ec:2.7.7.27)	0.39	0.49	0.24	0.205	0.0613162	0.00672861	0.00747964
L134394	yndf	hypothetical protein	1.61	1.175	0.885	0.84	0.643841	0.190695	0.094236
L88635	yaig	hypothetical protein
L158343	glts	glutamate or arginine abc transporter substrate binding protein	4.93	6.705	2.815	3.05	0.0138094	0.113484	0.244731	1.5499	1.2263	1.2266	1.29718	0.128003	0.432477	0.585582
L185851	ywae	hypothetical protein	1.06	1.06	1.285	1.39	0.860199	0.0628618	0.0251546
L78550	yohj	lipopolysaccharide biosynthesis protein
L0128	kine	sensor protein kinase	1.3	1.075	1.315	1.325	0.799111	0.0309318	0.0318405
L182797	yfid	hypothetical protein
L16221	ywda	hypothetical protein
L66199	asd	aspartate-semialdehyde dehydrogenase (ec:1.2.1.11)	2.75	2.175	1.465	1.415	0.205785	0.0141917	0.0198342	0.872187	1.14006	1.01778	1.10168	0.313278	0.95765	0.739203
L117074	yvdd	transporter	3.23	1.46333	3.06	3.24	0.287594	0.00121891	0.00358244	1.40157	1.31819	1.62145	1.84296	0.00675355	0.00426941	0.00847624
L37651	pi202	prophage pi2 protein 02	2.57	1.97	0.73	0.77	0.385113	0.0799764	0.113815	0.635258	0.652753	0.603666	0.623279	0.00467255	0.00601912	0.0323447
L0276	mutl	dna mismatch repair protein	0.96	0.87	0.79	0.81	0.622954	0.0434049	0.0653715	0.73428	0.805427	0.813293	0.73495	0.0194269	0.0339697	0.110364
L200093		trna-met
L176316	ybhe	hypothetical protein	1.88	1.21	0.4	0.36	0.619505	0.0022064	0.00305201	0.560616	0.639808	0.433748	0.20874	0.0121908	0.0139349	0.000402408
L179789	ylia	positive transcription regulator	0.65	0.57	0.59	0.58	0.0899141	0.00642195	0.00701391
L0046	gnd	6-phosphogluconate dehydrogenase (ec:1.1.1.44)	0.89	0.83	0.77	0.88	0.517246	0.0745365	0.154599	1.02829	0.948096	0.906873	0.825929	0.421765	0.298626	0.29128
L0202	thid2	phosphomethylpyrimidine kinase (ec:2.7.4.7)	1.45	1.42	3.985	1.2	0.261677	0.199124	0.206646	0.819424	0.835141	0.833027	1.2116	0.0384615	0.0458611	0.461084
L132875	rnha	ribonuclease hiii (ec:3.1.26.4)	1.58	1.53	1.06	1.045	0.283058	0.514656	0.531733
L0293	muts	hypothetical protein	1.15	0.935	0.9	0.835	0.804907	0.333642	0.138412	0.769029	0.951343	1.23846	1.3531	0.527576	0.414184	0.204992
L0186	fabf	3-oxoacyl-	0.85	0.885	1.005	1.06	0.66704	0.943193	0.442362	0.952631	1.08454	1.13015	1.19876	0.309645	0.371028	0.470733
L108008	ypai	oxidoreductase	1.41	1.14	0.82	0.855	0.797	0.0629093	0.105368	0.483128	0.728043	1.12806	0.586191	0.0516979	0.760329	0.0204389
L0198	gpo	glutathione peroxidase (ec:1.11.1.9)	0.6	0.51	0.365	0.365	0.0537749	0.00214577	0.00195111	0.60802	0.594007	0.443579	0.38917	0.00040878	0.00166831	0.000611256
L0094	dapb	dihydrodipicolinate reductase (ec:1.3.1.26)	1.27	1.385	1.515	1.43	0.286427	0.0205594	0.0538388	1.20144	1.24848	1.25653	1.25941	0.0336544	0.015734	0.22093
L0334	seca. azi. div	preprotein translocase subunit seca	1.15	0.98	1	0.96	0.940678	0.970815	0.607421	0.941598	0.963866	1.05987	1.02403	0.560596	0.416192	0.896735
L0054	trpe	anthranilate synthase component i (ec:4.1.3.27)	1.78	1.345	1.46	1.41	0.365378	0.0174949	0.0426013
L56431	yuhe	hypothetical protein	1.19	1.125	0.95	0.955	0.87362	0.491107	0.58837	0.899066	0.950689	0.971216	0.902636	0.41306	0.630085	0.568593
L157908	dnab	hypothetical protein	0.77	0.97	0.98	1.055	0.850136	0.780313	0.460953
L85854	yeie	hypothetical protein	1.11	1.035	3.895	1.02	0.950645	0.26586	0.877953
L110467	ytcd	hypothetical protein	0.67	1.02	1.235	1.365	0.955498	0.167686	0.441468	1.32476	1.18459	1.55029	1.35322	0.138412	0.00204732	0.245136
L0321	aldb	alpha-acetolactate decarboxylase (ec:4.1.1.5)	0.48	0.515	0.53	0.5	0.0733563	0.00408493	0.00404219	0.910764	0.985588	0.980959	1.19662	0.795028	0.753509	0.3793
L170617	ypha	nadh dehydrogenase	0.62	0.5	0.425	0.44	0.0499011	0.0177462	0.0192392	0.87984	0.84092	0.78123	0.65894	0.0951233	0.044628	0.149862
L64175	pdp	pyrimidine-nucleoside phosphorylase (ec:2.4.2.2)	0.95	0.855	0.645	0.605	0.577293	0.0107379	0.00821602	0.65943	0.656143	0.566088	0.560599	0.00139375	0.00105216	0.00927772
L47248	pi101	integrase		0.63	1.15	1.22	0.329076	0.533547	0.369277
L1389	rgpa	rhamnosyltransferase	0.99	1.03	1.015	1.025	0.925638	0.826979	0.797534	1.02506	1.21702	1.03117	1.1116	0.0603972	0.639779	0.631463
L0141	rpoe	dna-directed rna polymerase subunit delta (ec:2.7.7.6)	1.68	2.08	1.25	1.36	0.290353	0.167714	0.0266085	1.27903	1.20434	1.2045	1.1773	0.0256462	0.0819658	0.47189
L59277	pi238	prophage pi2 protein 38	0.37	0.495	0.26	0.44	0.0636411	0.0180237	0.130957
L0140	grea	transcription elongation factor grea	1.51	1.35	1.32	1.315	0.314619	0.030346	0.0352895	1.00089	1.05663	0.993083	1.14836	0.406174	0.865188	0.476852
L0247	rmeb	transcription regulator	0.68	0.635	0.595	0.61	0.147911	0.0542533	0.0459098
L159400	ybfb	hypothetical protein	0.91	1.19	1.285	1.305	0.566974	0.0377698	0.0375769
L180415	recd	exodeoxyribonuclease v alpha chain (ec:3.1.11.5)	0.79	1.085	1.575	1.605	0.946835	0.0579107	0.0432854
L30185	yida	transcription regulator	0.52	0.735	0.99	1.03	0.251239	0.878726	0.727996
L32489	pi319	prophage pi3 protein 19	0.34	0.595	0.305	0.43	0.118564	0.00379105	0.116442
L37749	ygde	hypothetical protein
L141091	tagz	teichoic acid biosynthesis protein		1.86	3.26	4.55	0.208211	0.0218954	0.0193684
L0044	zwf	glucose-6-phosphate 1-dehydrogenase (ec:1.1.1.49)	1.13	0.89	0.68	0.65	0.668473	0.0196203	0.0247519	0.818874	0.910625	0.814402	0.728257	0.193927	0.0291211	0.104054
L117685	ytdb	hypothetical protein	0.82	1.05	0.815	0.845	0.938932	0.0694966	0.0970255	0.993603	0.978868	1.02284	0.978086	0.721118	0.980542	0.858465
L167097	ybgd	hypothetical protein	1.24	1.06	1.145	1.12	0.840154	0.174461	0.229302
L104681	ylac	hypothetical protein	1.56	1.495	1.71	1.74	0.222048	0.0174819	0.00892036	1.84988	1.57196	1.3573	1.56558	0.00340547	0.0849787	0.0518893
L185517	ybie	oxidoreductase	2.48	2.17	0.71	0.675	0.297903	0.0185526	0.0267489	0.798138	0.809379	0.69919	0.627445	0.0126928	0.0250597	0.0285843
L77220	ysje	hypothetical protein	1.11	1.095	0.725	0.7	0.781177	0.165567	0.100908
L3255	ysca	hypothetical protein	0.95	0.855	0.925	0.905	0.577293	0.332958	0.258378
L59286	pi121	prophage pi1 protein 21	0.31	0.525	0.88	0.625	0.0711639	0.506757	0.144098
L31473	pi317	major tail protein	0.42	0.735	0.425	0.545	0.237227	0.00379868	0.153631
L192122	ysac	abc transporter atp-binding protein	1.24	0.926667	0.99	0.97	0.618085	0.775265	0.727003
L177350	purc	phosphoribosylaminoimidazole-succinocarboxamide synthase	4.72	4.92	2.74	2.75	0.128404	0.0641966	0.0622775	1.60136	1.32545	1.49515	1.86736	0.0421727	0.0211414	0.0175472
L60272	pi124	prophage pi1 protein 24
L179010	ynhi	hypothetical protein	1.19	1.26	1.455	1.27	0.440704	0.0197895	0.0488719
L129431	yveh	hypothetical protein	1.59	1.695	1.36	1.385	0.136483	0.0247594	0.0238477	0.923486	1.01916	1.07068	1.03055	0.817051	0.436502	0.884607
L108106	ps213	prophage ps2 protein 13
L98132	mred	cell shape determining protein	1.14	1.01	0.945	0.985	0.995573	0.515925	0.826974
L19959	ywde	transcription regulator						0.0622503	0.158436
L21300	pi311	prophage pi3 protein 11	0.51	0.765	0.68	0.885	0.300322	0.0196203	0.525479
L0004	gapa	glyceraldehyde 3-phosphate dehydrogenase (ec:1.2.1.12)	0.921667	5.74833	0.77	0.74	0.0114886	0.185434	0.167297	1.03025	0.879085	0.903637	0.913598	0.221383	0.375775	0.399116
L171000	yhhb	hypothetical protein
L111950	ybbc	hypothetical protein	1.03	1.015	0.885	0.895	0.96587	0.178496	0.209714	0.210276	0.777138	0.610677	0.330282	0.272321	0.166553	0.00318745
L130150	yjda	hypothetical protein	0.61	0.765	0.75	0.705	0.341379	0.0363377	0.0389316					0.0102647	0.0129648
L0005	gapb	glyceraldehyde 3-phosphate dehydrogenase (ec:1.2.1.12)	1.69833	1.77083	3.12417	3.9475	0.0831348	0.00558968	0.00335747	0.88088	0.79996	0.819573	0.990764	0.0924468	0.17281	0.724095
L0330	trmh	trna-guanosine methyltransferase (ec:2.1.1.34)	1.31	1.25	1.145	1.1	0.570274	0.202594	0.293491	0.961936	1.00831	1.26629	1.27842	0.954489	0.100541	0.190704
L582	yeaa	hypothetical protein	1.53	1.645	1.655	1.585	0.302281	0.00917903	0.010303
L21952	coad	phosphopantetheine adenylyltransferase	1.53	1.52	1.12	1.03	0.345411	0.185198	0.666028
L104065	ypad	hypothetical protein	1.21	0.74	1.915	3.575	0.510971	0.0856857	0.0927618
L0116	proa	gamma-glutamyl phosphate reductase (ec:1.2.1.41)	0.91	0.955	1.105	1.095	0.855778	0.385549	0.252633	0.959657	0.940552	0.955003	0.986191	0.311899	0.503213	0.937686
L0286	dnac	replicative dna helicase	1	0.995	1.16	1.105	0.948225	0.153536	0.284464
L73160	yghb	hypothetical protein	0.5	0.735	0.585	0.665	0.261173	0.00907332	0.0140461	0.983904	1.00497	0.965799	0.88315	0.998727	0.609322	0.450605
L66281	ysib	permease	2.05	1.895	1.36	1.185	0.150545	0.0291813	0.0877422	0.847881	1.07344	1.13638	1.05757	0.737918	0.246103	0.835324
L128691	agl	alpha-glucosidase (ec:3.2.1.20)	0.95	1.095	1.31	1.43	0.785445	0.042863	0.018842
L93855	yqjb	hypothetical protein	1.56	1.73	1.095	1.045	0.209775	0.25643	0.558177
L160485	pbp2a	penicillin-binding protein 2a	1.01	1.135	1.33	1.28	0.695422	0.0279329	0.045549	1.56479	1.34889	1.27672	1.25726	0.0687707	0.0435886	0.406019
L154925	deob	phosphopentomutase (ec:5.4.2.7)	0.81	0.745	0.685	0.645	0.320536	0.0144069	0.0119494	0.87875	0.878917	0.781233	0.701225	0.0648219	0.00969212	0.0723353
L113067	mura1	udp-n-acetylglucosamine 1-carboxyvinyltransferase (ec:2.5.1.7)	1.1	0.99	1.335	1.415	0.944455	0.0269617	0.021624
L57408	pfl	pyruvate-formate lyase (ec:2.3.1.54)	2.4	1.545	0.88	0.905	0.340664	0.232451	0.224531	0.75684	0.84728	0.75729	0.7605	0.0729503	0.0130399	0.150358
L39857	noxa	nadh dehydrogenase	1.33	0.835	0.63	0.635	0.478552	0.0194524	0.0103803
L67527	ysic	hypothetical protein	0.7	0.92	1.145	1.235	0.76795	0.202594	0.175727	0.93228	0.95164	0.92842	1.18728	0.545755	0.437555	0.528946
L42411	yqed	hypothetical protein	0.84	1.11	1.22	1.24	0.721675	0.0929356	0.0757721
L157472	ybfd	transporter
L31393	yuee	putative protease	1.24	1.195	1.17	1.095	0.562377	0.112575	0.287578	0.981405	0.999202	1.06897	1.05971	0.990453	0.491778	0.829481
L200040		hypothetical protein
L4152	ygae	hypothetical protein						0.00782956	0.00917137
L0124	kinc	sensor protein kinase	0.83	0.93	1.25	1.285	0.797054	0.155365	0.11291
L114370	rmab	transcription regulator	1.36	1.16	1.05	1.11	0.691437	0.790397	0.276544	0.954529	0.804176	0.753525	0.73651	0.219174	0.131828	0.110695
L10283	yaba	transcription regulator						0.0138892	0.111378
L200097		trna-lys
L8990	atpa	f0f1 atp synthase subunit alpha (ec:3.6.3.14)	0.87	1.09	1.445	1.26	0.851035	0.0285137	0.0480913	0.945646	0.956215	1.04447	0.965285	0.446087	0.495419	0.842137
L77017	ykhj	hypothetical protein
L186839	ydie	hypothetical protein	0.98	1.04	0.99	1.03	0.854327	0.853613	0.921935
L109882	yrba	oxidoreductase	2.11	1.65	1.005	1.025	0.313663	0.943193	0.751361	0.814615	0.860872	0.832367	0.793238	0.0514969	0.0512162	0.213791
L119452	plpc	outer membrane lipoprotein precursor	1.74	1.75	2.37	2.34	0.0878475	0.00195821	0.00237634
L76216	ysjc	hypothetical protein	0.88	0.935	0.75	0.67	0.795255	0.0476447	0.0173229
L200016		hypothetical protein
L119780	ylca	amino acid permease	1.2	1.235	1.115	1.12	0.468122	0.209169	0.202946
L0130	kina	sensor protein kinase	0.42	0.605	0.695	0.66	0.12385	0.0599187	0.0221509	0.994635	0.929318	0.90778	0.799552	0.415925	0.295239	0.416328
L0415	rpls	50s ribosomal protein l19	0.88	1.135	1.36	1.44	0.699959	0.0734108	0.0649895	1.0246	0.978535	1.01964	1.13981	0.707684	0.823673	0.581763
L127902	ylcf	hypothetical protein		0.7	0.59	0.56	0.440854	0.0712793	0.0717833
L98095	ykji	hypothetical protein		1.775	1.255	1.225	0.232415	0.0861982	0.0623094
L164604	pmpa	maturation protein	1.58	1.49	1.145	1.28083	0.353629	0.162743	0.048401	0.95931	0.90777	0.962413	0.640935	0.150437	0.571945	0.0328591
L0039	citd	citrate lyase subunit gamma (ec:4.1.3.6)	0.86	0.595	0.525	0.47	0.113612	0.137772	0.147697	1.05127	1.09809	1.00893	0.778495	0.231249	0.947337	0.182337
L29491	ysef	hypothetical protein	1.05	0.975	1.22	1.38	0.924312	0.0660673	0.0264864	0.952225	1.21441	1.20033	1.46495	0.266676	0.404737	0.0687862
L173848	yjhe	hypothetical protein	1.19	1.16	0.88	0.895	0.638566	0.250152	0.275304	0.70052	0.76084	0.62159	0.60662	0.0085243	0.00347835	0.0247811
L0069	hish	imidazole glycerol phosphate synthase subunit hish (ec:2.4.2.-)
L179531	ispb	heptaprenyl diphosphate synthase component ii (ec:2.5.1.30)	1.05	1.09	1.275	1.25	0.772016	0.04176	0.0518138	1.35371	1.15857	1.67784	1.06852	0.251343	0.00055061	0.903894
L44085	ps116	prophage ps1 protein 16	1.16	0.85	0.96	0.875	0.564671	0.595077	0.234127
L59567	pi122	prophage pi1 protein 22
L119564	yjca	abc transporter atp binding protein	0.47	0.57	0.45	0.52	0.101569	0.00372264	0.0642572
L19128	ywdd	hypothetical protein
L182026	yfic	hypothetical protein	2.73	2.405	0.735	0.74	0.288821	0.0388682	0.0267896	1.05522	0.925608	0.71804	0.847757	0.454686	0.0181529	0.544263
L80045	ywjd	transcription regulator	1.14	1.41	1.12	1.11	0.363744	0.185198	0.205585
L200062		hypothetical protein		1.34	1.045	1.1	0.522289	0.534495	0.516812
L137630	frdc	fumarate reductase flavoprotein subunit (ec:1.3.1.6)	2.53	2.735	1.795	1.92	0.0461468	0.071994	0.0687797	1.1231	1.32737	1.37499	1.29094	0.0171365	0.0209485	0.25052
L12335	ycbd	udp-glucose 4-epimerase	1.17	1.44	1.61	1.57	0.230237	0.00827838	0.0224221	1.06447	0.86549	0.855365	0.880788	0.160405	0.0615812	0.4665
L39394	pi205	prophage pi2 protein 05
L9458	kupa	potassium uptake protein	0.77	0.675	0.675	0.58	0.199787	0.0131586	0.00674893	1.25763	1.04188	1.06986	0.990505	0.767713	0.445283	0.931847
L185224	yuab	hypothetical protein	1.16	1.11	1.125	1.03	0.714375	0.206098	0.781291	1.01446	1.04049	1.12465	1.16964	0.501507	0.101861	0.396486
L178908	yfhl	hypothetical protein	0.75	0.815	0.56	0.565	0.479084	0.00594509	0.0139699
L16147	yibd	hypothetical protein	0.7	1.03	0.985	0.97	0.867559	0.816118	0.747076
L18831	yqbj	hypothetical protein
L62412	pi130	prophage pi1 protein 30
L52337	pi229	prophage pi2 protein 29
L73264	yihd	hypothetical protein
L200067		hypothetical protein	0.79	0.865	0.91	0.81	0.571012	0.268784	0.0565948
L138756	tagg	teichoic acid abc transporter permease protein
L200075		hypothetical protein
L0172	mene	o-succinylbenzoic acid-coa ligase (ec:6.2.1.26)	0.77	0.83	1.03	1.025	0.50169	0.744632	0.751361
L0373	prfa	peptide chain release factor 1	1.52	1.625	2.06	2.105	0.149289	0.00392956	0.00578701	1.0116	1.1442	1.32729	1.49396	0.110177	0.010968	0.0483705
L183012	ytjh	hypothetical protein	2.05	1.745	0.975	0.98	0.341525	0.772674	0.791087	0.735945	0.885982	0.944002	0.837603	0.194637	0.412506	0.326159
L140621	yxfa	transporter	1.3	1.895	2.395	2.54	0.0895673	0.00853233	0.0126254
L54944	gntr	transcription regulator	0.85	0.78	0.765	0.73	0.392813	0.0334321	0.0242944	0.865161	0.916581	0.837542	0.335907	0.333519	0.0964875	0.00346903
L63652	pyca	pyruvate carboxylase (ec:6.4.1.1)	1.25	1.24	1.365	1.345	0.458425	0.0342289	0.0453073	1.15469	1.19856	1.21567	1.0771	0.0305878	0.0484762	0.707056
L74660	yghd	hypothetical protein	0.91	0.92	1.36	1.195	0.760525	0.0239515	0.0811189
L0267	ruvb	holliday junction dna helicase ruvb (ec:3.1.22.4)	0.59	0.75	0.8	0.745	0.298989	0.203188	0.1123	0.788376	0.631188	0.708928	1.07685	0.0359884	0.0660516	0.783589
L0237	murd	udp-n-acetylmuramoyl-l-alanyl-d-glutamate synthetase (ec:6.3.2.9)	1.04	0.945	0.865	0.91	0.826901	0.125186	0.341732	1.39356	1.19319	1.11996	1.09451	0.0858936	0.278745	0.88665
L193291	yhjb	hypothetical protein	0.93	1.045	0.965	0.95	0.87615	0.702002	0.474584
L0112	arcc3	carbamate kinase (ec:2.7.2.2)
L24742	yseb	hypothetical protein
L76848	ysjd	hypothetical protein	0.93	1.025	0.715	0.685	0.933131	0.0595556	0.0465245
L0182	fabh	3-oxoacyl-(acyl carrier protein) synthase iii (ec:2.3.1.41)	2.08	1.805	1.295	1.245	0.400277	0.045716	0.0825894	1.4098	1.16693	1.09218	1.21548	0.152733	0.204173	0.299668
L58790	ysha	putative amino acid permease	0.92	0.83	0.825	0.745	0.482675	0.119144	0.0797034
L41422	ps111	prophage ps1 protein 11
L138640	ipd	indole-3-pyruvate decarboxylase (ec:4.1.1.74)		0.47	0.56	0.625	0.14073	0.0622503	0.0923818
L0097	thra	aspartate kinase (ec:2.7.2.4)	1.89	1.59	1.845	1.7	0.162223	0.00446544	0.0205996	1.4112	1.22773	1.32065	1.71315	0.0420693	0.012791	0.0155345
L82250	ahrc	transcription regulator	0.78	0.87	0.875	0.82	0.589562	0.138918	0.0651236	0.950481	0.86816	0.831602	0.606391	0.108645	0.0329178	0.0247753
L113377	ps221	prophage ps2 protein 21
L90239	yaja	transporter
L200100		trna-gly
L6128	trmd	trna (guanine-n(1)-)-methyltransferase (ec:2.1.1.31)	1.2	1.365	1.175	1.16	0.310517	0.136523	0.146111	1.06949	1.0035	1.08407	1.29964	0.973354	0.296488	0.165582
L183602	upps	undecaprenyl pyrophosphate synthetase (ec:2.5.1.31)	1.5	1.385	1.055	1.07	0.494133	0.559226	0.382201	1.01252	1.00884	0.981401	0.984702	0.986373	0.755736	0.920834
L89079	pbpx	penicillin-binding protein	1.19	0.955	1.045	1.015	0.867751	0.547361	0.841975	1.32574	1.15058	1.06654	1.01493	0.134201	0.6427	0.760019
L11285	ycbb	glycosyltransferase	1.09	1.58	1.935	1.9	0.164102	0.00374176	0.0054617	1.138	1.14634	1.34649	1.86806	0.21109	0.0246036	0.0211526
L200081		trna-glu
L0133	llrg	two-component system regulator	0.91	1.05	1.025	1.05	0.94829	0.719456	0.564376	1.0404	1.12313	0.967075	0.64115	0.240194	0.656657	0.0467632
L48473	ygec	hypothetical protein
L0083	serc	phosphoserine aminotransferase (ec:2.6.1.52)	1.89	1.71	1.205	1.085	0.143612	0.087596	0.409994	1.25246	1.20449	1.21973	1.39278	0.0251491	0.0210331	0.185637
L0287	pcra	atp-dependent helicase pcra (ec:3.6.1.-)	1.26	1.17	1.275	1.25	0.583845	0.0405472	0.0647703	0.921596	0.986865	1.18631	1.71628	0.811103	0.0524791	0.01491
L174523	yfhg	hypothetical protein	0.16	0.445	0.51	0.42	0.0511665	0.0386587	0.00694716
L158193	ynfg	hypothetical protein	0.51	1.73	1.03	1.115	0.257052	0.86769	0.556314
L0190	acca	acetyl-coa carboxylase carboxyl transferase subunit alpha	0.9	0.98	0.97	0.995	0.937904	0.691966	0.939761	1.1146	1.06753	1.12382	0.990762	0.301773	0.101083	0.910764
L0342	hiss	histidyl-trna synthetase (ec:6.1.1.21)	1.38	1.035	0.955	0.875	0.708042	0.687431	0.492107	1.03215	1.04805	1.09417	1.15294	0.55859	0.441271	0.44101
L97777	gida	trna uridine 5-carboxymethylaminomethyl modification enzyme gida	1.53	0.985	1.24	1.2	0.905671	0.0623314	0.25586	1.12194	1.21331	1.35941	1.68889	0.0284849	0.11815	0.0220331
L84502	ycic	hypothetical protein	0.81	0.83	1.05	1.035	0.491645	0.824877	0.770247	0.964287	1.20943	1.30102	1.45135	0.114348	0.0595836	0.0661705
L20470	yica	hypothetical protein	2.27	2.01	2.74	2.805	0.0466758	0.00134174	0.0015796
L81441	yiib	hypothetical protein	0.75	0.865	0.785	0.775	0.567145	0.0403738	0.0379589	1.07536	1.00968	1.08052	0.98592	0.931419	0.465507	0.957943
L118481	ogt	6-o-methylguanine-dna methyltransferase	1.01	1.075	0.83	0.8	0.798278	0.107173	0.0723048
L163307	ydge	hypothetical protein	0.72	0.815	0.785	0.805	0.433687	0.0705757	0.0910598
L200011	ycec	similar to ypif and yiha; may contain frameshifts
L163845	ydgg	hypothetical protein	0.96	0.98	0.995	0.95	0.936106	0.940853	0.530306
L49824	pi349	prophage pi3 protein 49	0.31	0.46	0.36	0.41	0.0515105	0.0147285	0.0605082
L80399	icaa	glycosyl transferase	0.53	0.56	0.69	0.61	0.0800241	0.116778	0.0887452
L0086	bcat	branched-chain amino acid aminotransferase (ec:2.6.1.42)	1.61	1.405	0.87	0.93	0.315056	0.29213	0.401413	0.839592	0.916197	0.816593	0.672487	0.308254	0.0365485	0.0489928
L189881	rluc	pseudouridine synthase	0.5	0.725	0.71	0.71	0.271378	0.0291884	0.0240668
L193909	pepa	glutamyl aminopeptidase	1.49	1.035	0.765	0.755	0.9394	0.0510812	0.0966193	0.839372	0.883791	0.714188	0.548249	0.0967157	0.00907941	0.00814737
L169610	lysq	lysine specific permease	2.95	3.31	2.64	2.54	0.0456001	0.00145669	0.0019429
L153863	rpmj	50s ribosomal protein l36								1.37856	1.26719	1.4097	1.0408	0.0146891	0.00958078	0.905884
L90422	pepp	aminopeptidase p	0.76	0.69	0.605	0.585	0.222378	0.012493	0.00761261	0.533923	0.749308	0.655845	0.720232	0.0471659	0.00896095	0.0984325
L200146		23s ribosomal rna	2.16	1.86	1.705	1.875	0.0658185	0.050153	0.0379563
L63811	pfla	pyruvate-formate lyase activating enzyme (ec:1.97.1.4)	1.07	0.94	0.68	0.69	0.7663	0.0271818	0.0444686	0.614422	0.693141	0.825353	0.461479	0.0227629	0.106679	0.002881
L200003		hypothetical protein
L106965	ydae	cation transporter	1.26	1.205	1.29	1.3	0.52056	0.0580572	0.145156
L190756	ynjb	hypothetical protein
L96847	pepq	proline dipeptidase (ec:3.4.13.9)	1.35	1.285	1.45	1.51	0.399275	0.0343932	0.0669748	1.10556	1.20519	1.37572	1.53753	0.0306615	0.00446456	0.0359315
L0241	uxub	fructuronate reductase (ec:1.1.1.57)	1.03	0.570833	0.635	0.509167	0.0987989	0.0128415	0.0191417
L0329	arca	arginine deiminase (ec:3.5.3.6)	1.25	2.45083	0.4	2.775	0.0213377	0.0319053	0.9713	0.640577	0.603192	0.596542	0.437823	0.000591324	0.0260662	0.00120935
L111003	ybbb	hypothetical protein	1.16	1.045	1.015	0.95	0.886313	0.842809	0.545334
L0151	rgrb	gntr family transcription regulator	0.64	0.72	0.735	0.76	0.270754	0.0264677	0.0328301	0.698015	0.764005	0.788102	0.969895	0.0197019	0.0444605	0.791416
L34460	ycdf	transcription regulator		1.71	1.015	1.1	0.288583	0.835176	0.293491
L186258	prea	prenyl transferase	0.74	1.08	1.14	1.12	0.863392	0.14446	0.182002	1.12996	1.13048	1.23371	1.28896	0.179824	0.0741753	0.359452
L36850	ps104	prophage ps1 protein 04
L45895	pi342	prophage pi3 protein 42	0.34	0.505	0.335	0.4	0.0692482	0.00760835	0.0601348
L18717	pi309	prophage pi3 protein 09	0.46	0.705	0.675	0.85	0.221488	0.0395796	0.465773
L0340	rheb	atp-dependent rna helicase	0.93	0.85	0.765	0.805	0.567261	0.0510812	0.11498	0.898638	0.846213	0.957669	0.930669	0.0558028	0.551051	0.665514
L195257	ybjk	hypothetical protein	1.06	0.925	1.08	1.12	0.753391	0.331222	0.282802
L14521	pi302	prophage pi3 protein 02
L0303	rada	dna repair protein rada	0.82	0.815	0.94	0.97	0.463946	0.475639	0.717257
L153086	yffb	hypothetical protein		1	1.115	1.16	1	0.248514	0.146111
L148007	ybem	hypothetical protein	0.42	0.66	0.68	0.655	0.174779	0.0151451	0.0122124
L106425	yrae	hypothetical protein	0.55	0.74	0.545	0.54	0.284686	0.0246756	0.0253232	0.358533	0.614844	0.55863	0.449921	0.0259765	0.0032756	0.00206242
L191704	ywah	hypothetical protein								1.21437	1.04946	1.08385	1.21113	0.600063	0.451116	0.462852
L0265	recr	recombination protein recr	1.47	1.51	1.735	1.725	0.260176	0.00609046	0.00805522
L178303	yfhk	hypothetical protein		1.575	1.195	1.37	0.402846	0.553638	0.238022
L0363	ksga	dimethyladenosine transferase	1.16	1.055	1.145	1.215	0.871541	0.292958	0.175834	1.17066	1.04955	1.17875	1.21529	0.521747	0.145989	0.368904
L0208	ftsz	cell division protein ftsz	1.07	1.055	0.92	1.02	0.868207	0.450172	0.891956	0.743864	0.771621	0.809527	0.709155	0.00628913	0.0394254	0.080285
L0356	pros	prolyl-trna synthetase (ec:6.1.1.15)	1.01	1.11	1.025	1.085	0.723926	0.765905	0.314447	0.942616	0.939539	0.926003	0.951766	0.311164	0.25235	0.781601
L129481	yhck	hypothetical protein
L0155	era. yqfh. sdge. bex. rbaa	gtp-binding protein era	1.4	1.31	0.905	0.89	0.515581	0.242405	0.172557	0.86391	0.916303	0.955352	0.983819	0.187831	0.518703	0.91289
L48903	ysga	transcription regulator	0.56	0.64	0.545	0.43	0.154641	0.00581747	0.0188795
L88730	ygik	hypothetical protein	1.38	1.135	0.975	1.055	0.657367	0.712641	0.6072	1.16699	0.932997	0.954253	1.29558	0.466802	0.53897	0.182487
L0213	rela	ppgpp synthetase i (ec:2.7.6.5)	0.92	0.925	1.105	1.13	0.732135	0.299791	0.235282	0.748774	0.922591	0.860695	0.985034	0.400892	0.14205	0.701331
L0080	ilvc	ketol-acid reductoisomerase (ec:1.1.1.86)	1.31	1.44	1.995	2.11	0.309578	0.00379652	0.00626921
L169795	ytia	hypothetical protein	0.78	0.74	0.855	0.79	0.309481	0.214473	0.106656
L92686	nusb	hypothetical protein	1.13	1.02	1.11	1.15	0.989271	0.241271	0.135509	1.17754	1.14318	1.20672	1.27015	0.0617534	0.0291411	0.283663
L19328	yqbk	hypothetical protein	0.6	0.67	0.65	0.88	0.192446	0.0949825	0.413825
L0062	arod	3-dehydroquinate dehydratase (ec:4.2.1.10)	2.03	1.865	1.245	1.225	0.200516	0.143295	0.189639	0.761733	0.870911	0.815796	0.641289	0.143356	0.0681024	0.0319041
L93826	arcc1	carbamate kinase (ec:2.7.2.2)	0.5	1.085	0.3	1.825	0.580817	0.0321386	0.74468
L200078	lacs	lactose permease; transport and binding protein; carbohydrates.
L174788	ytjd	hypothetical protein	0.35	0.45	0.52	0.51	0.037014	0.0109179	0.0152946	0.54032	0.903773	1.05324	1.45766	0.39643	0.539291	0.0638697
L0077	ilvd	dihydroxy-acid dehydratase (ec:4.2.1.9)	1.58	1.515	2.09	2.36	0.188619	0.00286324	0.00268484
L107665	ps211	prophage ps2 protein 11
L9467	yoai	hypothetical protein
L0176	folp	dihydropteroate synthase (ec:2.5.1.15)	1.08	1.135	1.465	1.475	0.656602	0.0332911	0.0613042	1.44894	1.42065	1.62206	1.65301	0.016118	0.00462364	0.0197669
L200079		hypothetical protein	0.41	0.385	0.525	0.52	0.0152021	0.0190132	0.00439987
L200037		hypothetical protein
L71075	icd	isocitrate dehydrogenase (ec:1.1.1.42)		1.35	1.22	1.295	0.512305	0.0694983	0.0423605
L27865	msmk	multiple sugar abc transporter atp-binding protein	3.96	2.755	1.2	1.165	0.0191711	0.352073	0.250075	0.860737	0.931246	0.750668	0.540508	0.282857	0.0165031	0.00681921
L128690	mapa	maltose phosphorylase	1.32	1.375	1.58	1.825	0.288996	0.00912726	0.0145179
L172073	yjhc	hypothetical protein	1.85	1.89	1.2	1.25	0.230252	0.156217	0.128295
L38650	gltp	glutamate abc transporter permease protein	3.1	2.65	1.65	1.585	0.102539	0.364289	0.637422	1.12665	1.03632	1.06743	1.03425	0.734418	0.823085	0.900376
L167675	dfpb	phosphopantothenate--cysteine ligase	1.42	1.28	0.85	0.88	0.497181	0.212303	0.275466	0.936276	0.991138	1.90264	0.988176	0.902545	0.124461	0.964716
L77627	ychf	abc transporter permease protein	1.62	1.72	2.095	1.9	0.0971863	0.00285952	0.00459667	0.46461	0.532805	0.503685	0.42177	0.0041416	0.00174867	0.0115334
L0399	rpla	50s ribosomal protein l1	1.12	1.355	1.745	2.04	0.307569	0.0460252	0.0190168	1.06883	1.13261	1.18996	1.42249	0.126793	0.0415072	0.0738596
L6208	yoad	hypothetical protein	1.61	1.51	0.995	1.06	0.393135	0.937625	0.586396
L127411	acmd	n-acetylmuramidase (ec:3.5.1.28)	1.87	1.435	0.92	0.89	0.544387	0.329174	0.23193
L16606	yibe	hypothetical protein	0.7	1.08	1.425	1.31	0.988097	0.0484692	0.116916
L26628	yece	putative lipid kinase	0.91	1.14	1.03	1.055	0.823192	0.72774	0.460953	2.03057	1.30252	1.34109	1.99236	0.329256	0.084541	0.030735
L78730	lcto	l-lactate oxidase	0.98	2.86	4.48	4.685	0.0249043	0.00141074	0.010213
L59621	pi239	prophage pi2 protein 39	0.36	0.495	0.51	0.44	0.0617522	0.124393	0.137685
L0148	mler	malolactic fermentation system transcription activator	2.73	2.69	1.24	1.28	0.235899	0.155075	0.103019
L42564	pi334	prophage pi3 protein 34	0.3	0.46	0.3	0.37	0.0504453	0.0045441	0.066175
L86881	yeig	yeig	0.86	1.015	4.165	0.97	0.894156	0.316929	0.752579	0.714755	0.758252	0.924263	3.94073	0.00595145	0.357659	0.000132108
L00457	tra983o	transposase of is983o	0.64	0.905	0.69	0.715	0.611917	0.0792293	0.0836047
L0040	cite	citrate lyase beta chain (ec:4.1.3.6)	0.8	0.555	0.495	0.43	0.085415	0.111408	0.116442	1.03129	1.04743	0.960065	0.918133	0.438529	0.519054	0.630697
L112616	yxce	hypothetical protein	0.73	1.075	0.925	0.91	0.928925	0.465673	0.322561
L0047	rpe	ribulose-phosphate 3-epimerase (ec:5.1.3.1)	0.88	1.04	1.08	0.995	0.90361	0.359844	0.940268	0.973896	0.862965	0.781269	1.06493	0.0995081	0.0918758	0.725645
L121071	ypcb	hypothetical protein	0.99	0.99	0.57	0.525	0.936322	0.0112095	0.017948
L91444	mray	phospho-n-acetylmuramoyl-pentapeptide-transferase (ec:2.7.8.13)	1.06	1.065	1.31	1.26	0.824036	0.0334942	0.0648854	1.1662	1.1504	1.118	0.739404	0.0671588	0.240719	0.112159
L70624	pyrh	ump-kinase (ec:2.7.4.-)	1.34	0.975	0.785	0.81	0.913363	0.0550451	0.127101	0.924272	0.963091	0.900387	0.882812	0.524704	0.131077	0.486759
L2611	yiac	hypothetical protein		5.56	2.56	2.595	0.0910771	0.00166545	0.00214384
L33556	glms	glucosamine--fructose-6-phosphate aminotransferase (ec:2.6.1.16)	0.45	0.705	0.685	0.725	0.195579	0.0999214	0.0992968	0.806344	0.932781	0.981893	1.11444	0.354433	0.764119	0.563669
L18811	ykbf	hypothetical protein
L131443	rnpa	ribonuclease p (ec:3.1.26.5)	1.88	1.92	1.405	1.395	0.200589	0.0351602	0.0405347	1.14072	0.975907	0.93894	1.01717	0.698758	0.327971	0.947915
L49741	pepo	neutral endopeptidase	1.06	0.85	0.75	0.695	0.564671	0.0476447	0.0362645	0.796932	0.806311	0.788896	0.862771	0.0203466	0.0185632	0.406446
L0010	pgk	phosphoglycerate kinase (ec:2.7.2.3)	1.8	1.71	1.56	1.765	0.164215	0.0151886	0.0139722	0.89919	0.944063	1.04436	0.969043	0.350588	0.501189	0.809417
L43490	pi213	replisome organizer
L0028	galk	galactokinase (ec:2.7.1.6)	1.46	1.01	1.165	0.495	0.978791	0.956529	0.0512237	0.915275	0.998092	0.562148	0.484064	0.832268	0.0083213	0.00455133
L180636	ypib	transporter						0.0490288	0.0484151
L181439	ynic	hypothetical protein	0.72	0.535	0.64	0.55	0.065011	0.0123351	0.014475
L197055	ywbb	hypothetical protein		0.71	0.73	0.74	0.458014	0.145799	0.167297
L92987	yijc	abc transporter permease protein	1.99	2.46	3.905	4.31	0.0190067	0.00108596	0.0053097
L69746	pi249	prophage pi2 protein 49
L0261	recf	recombination protein f	0.98	1.065	0.99	1.02	0.842125	0.88179	0.771407	1.07527	1.00213	1.10568	1.24907	0.995189	0.311332	0.418927
L20847	ptcc	cellobiose-specific pts system iic component (ec:2.7.1.69)	0.53	0.555	0.425	0.37	0.0884355	0.0257375	0.0214339
L98046	yijf	hypothetical protein
L28837	yuec	hypothetical protein	0.48	0.47	0.35	0.31	0.0398105	0.00170194	0.00126739
L0194	hemh	ferrochelatase (ec:4.99.1.1)	2.51	1.98	1.565	1.46	0.225935	0.0098738	0.0544048	1.0496	1.06787	1.15393	1.53064	0.282412	0.066473	0.0377349
L1007	yaga	hypothetical protein	1.13	1.45	1.925	2	0.27564	0.0050465	0.00431392
L75718	cbio	cobalt transporter atp-binding subunit	1.5	1.675	1.55	1.52	0.223569	0.021686	0.0150595	0.953175	1.04839	1.0332	1.06561	0.679394	0.762228	0.768943
L104789	ynad	abc transporter abc binding and permease protein	1.05	1.005	0.71	0.65	0.99554	0.0198716	0.0247519	0.928098	0.940366	0.741402	0.71925	0.401595	0.0107952	0.0909128
L172784	ynha	hypothetical protein
L45936	pi217	prophage pi2 protein 17	0.31	0.525	0.34	0.37	0.0790965	0.00881381	0.0596091
L184880	ylif	hypothetical protein
L0014	glpk	glycerol kinase (ec:2.7.1.30)	0.67	0.545	0.275	0.25	0.0777795	0.00242825	0.00564029	0.438036	0.494018	0.343521	0.253833	0.00237387	0.000998025	0.000922543
L52494	yafg	hypothetical protein	1.46	1.45	1.19	1.155	0.485986	0.133141	0.119588
L128699	yreb	hypothetical protein	0.79	0.95	1.035	1	0.751989	0.692792	0.934971
L162840	yhgc	transcription regulator		0.8	0.64	0.75	0.62207	0.0903879	0.17686
L200014		hypothetical protein
L69878	yiha	hypothetical protein
L55758	adha. adhp	alcohol dehydrogenase (ec:1.1.1.1)	0.83	0.57	0.245	0.26	0.0910434	0.00143381	0.00237784
L17069	ymbj	hypothetical protein
L49015	pi223	prophage pi2 protein 23
L0018	ldhb	l-lactate dehydrogenase (ec:1.1.1.27)	1.01	0.79	0.565	0.55	0.418477	0.00980271	0.00566825
L61355	acps	4'-phosphopantetheinyl transferase	2.13	1.65	1.79	1.7	0.239855	0.0155528	0.00998555
L88729	dltd	d-alanine transfer protein	0.73	0.495	0.645	0.665	0.0512294	0.210626	0.253081
L16705	ywdb	hypothetical protein
L183246	ylic	hypothetical protein
L70850	ywii	transcription regulator
L30663	ycda	hypothetical protein	0.81	1	0.99	1.255	0.909077	0.881099	0.176297
L200047	ymba	transposon related function; may contain a frameshift mutation	0.85	0.725	0.97	0.885	0.278834	0.681528	0.517182
L132126	ytee	hypothetical protein
L73818	acka1	acetate kinase (ec:2.7.2.1)	1.49	1.235	0.98	1.115	0.561092	0.799469	0.422108	1.11091	1.11664	1.1482	1.21085	0.10493	0.0758754	0.299196
L137335	ybdk	hypothetical protein	0.79	0.82	0.86	0.9	0.477054	0.109283	0.210569
L32812	yidc	beta-glucosidase		1.16	0.59	0.58	0.740956	0.0712793	0.0780193
L22900	yqel	gtp-binding protein yqeh	1.48	1.445	1.42	1.32	0.282146	0.0172453	0.0334573	1.0877	1.0289	1.07912	1.25318	0.653735	0.39411	0.238536
L33417	ycde	hypothetical protein		0.79	0.82	0.98	0.603188	0.258293	0.879748
L1417	ps306	prophage ps3 protein 06
L41820	yqec	hypothetical protein	0.83	1.11	1.325	1.355	0.815069	0.0311222	0.0268341
L01009	rlidb	transcription regulator
L200010		hypothetical protein
L200035		hypothetical protein	0.33	0.19	0.26	0.21	0.0138634	0.0180237	0.0185939
L172964	yphc	oxidoreductase	2.52	2	3.085	3.05	0.0870007	0.0495585	0.0511604	1.78358	1.49619	1.44916	1.65672	0.00546921	0.0254306	0.0238134
L151330	purk	phosphoribosylaminoimidazole carboxylase atpase subunit	1.84	1.195	1.495	1.465	0.626576	0.179977	0.287075	1.9073	1.62877	1.5133	1.80985	0.00228957	0.0133669	0.0130819
L64737	choq	choline abc transporter atp binding protein	0.79	0.685	0.525	0.49	0.214651	0.00788664	0.00692	0.68112	0.83606	0.741068	0.42768	0.191041	0.0660881	0.0124556
L176399	nah	na+/h+ antiporter	1.01	1.085	1.04	0.86	0.791351	0.641786	0.111196
L122461	ybcc	hypothetical protein
L116299	yrbh	hypothetical protein		1.1	0.54	0.61	0.831224	0.00518088	0.0887452
L200074		hypothetical protein
L123536	ybch	hypothetical protein	0.95	1.045	1.165	1.22	0.884061	0.107227	0.065895
L0034	pdhb	pdh e1 component beta subunit (ec:1.2.4.1)	0.72	0.695	0.5	0.495	0.229198	0.00616634	0.012972	0.651637	0.667879	0.495	0.387354	0.00117646	0.000365127	0.000519789
L176579	yrjd	hypothetical protein	0.37	0.455	0.335	0.25	0.0419736	0.0129698	0.00142501	0.524656	0.693885	0.557496	0.588096	0.0700486	0.019233	0.0253246
L50487	pi225	prophage pi2 protein 25
L82310	rbsb	ribose abc transporter substrate binding protein	0.61	0.815	1.255	1.075	0.423085	0.549371	0.509859
L200052		hypothetical protein
L0127	llrd	two-component system regulator	1.19	1.02	0.84	0.84	0.977073	0.120425	0.153404	1.30277	1.25559	1.28731	1.17002	0.021413	0.0118585	0.45121
L94973	ycjg	hypothetical protein
L132338	yndc	hypothetical protein	1.66	1.35	0.995	0.995	0.314619	0.893352	0.927311
L114054	yvda	hypothetical protein	1.67	1.61	1.725	1.945	0.284075	0.0439795	0.0176208
L72391	clpp	atp-dependent clp protease proteolytic subunit (ec:3.4.21.92)	1	1.005	1.23	1.355	0.99017	0.0583748	0.0268341	0.886144	1.07305	0.938003	1.14702	0.587529	0.500102	0.619594
L144047	ytgb	hypothetical protein	0.69	0.905	0.645	0.655	0.636008	0.0101289	0.0129451
L0427	rpmg	50s ribosomal protein l33
L7798	ps316	integrase	1.21	0.96	1.05	0.995	0.881636	0.692467	0.937284
L43222	recx	recombination regulator recx	0.53	0.675	0.82	0.825	0.1979	0.0707225	0.100196
L67708	pmsr	methionine sulfoxide reductase a (ec:1.8.4.11)	1.54	1.25	1.045	1.07	0.662227	0.774531	0.550043
L108994	udk	uridine kinase (ec:2.7.1.48)	1.4	1.555	1.235	1.35	0.420455	0.0783714	0.0652015
L0058	tyra	prephenate dehydrogenase (ec:1.3.1.12)	1.07	1.32	1.305	1.37	0.3502	0.0397479	0.027927	0.844719	0.86686	0.994151	0.766878	0.136486	0.919812	0.339206
L145238	yled	sucrose-specific pts system iibc component (ec:2.7.1.69)	1.29	1.2	1.185	1.07	0.53524	0.201832	0.574024
L0306	radc	dna repair protein radc
L0102	metb1	cystathionine gamma-synthase (ec:2.5.1.48)	1.23	0.985	0.72	0.665	0.920002	0.0498767	0.0351428
L149164	paca	penicillin acylase (ec:3.5.1.11)	0.55	0.755	1.1	1.015	0.320741	0.290926	0.828307
L179764	yfia	hypothetical protein	0.61	0.41	0.285	0.29	0.0206711	0.00104073	0.00113133
L19387	ymbk	hypothetical protein
L180469	gidb	16s rrna methyltransferase gidb	0.94	1.065	1.22	1.12	0.881407	0.131106	0.215021	1.04936	1.11579	0.99766	1.2038	0.554031	0.908403	0.319045
L0232	xylm	aldose 1-epimerase (ec:5.1.3.3)
L101678	murc	udp-n-acetylmuramate--l-alanine ligase (ec:6.3.2.8)	0.88	0.88	0.92	0.96	0.653151	0.399804	0.607421	1.15722	1.09874	1.25999	1.5437	0.228264	0.0244256	0.0664514
L169106	yvii	hypothetical protein
L69089	ywih	abc transporter permease protein
L0338	secg	preprotein translocase subunit secg	0.5	0.915	0.58	0.68	0.75365	0.0260122	0.0819436
L17640	yqbh	transcription regulator
L146623	ptnc	mannose-specific pts system component iic (ec:2.7.1.69)	2.54	3.37	3.285	3.965	0.00538136	0.0169071	0.0156144	1.25034	1.18667	1.73319	2.75487	0.105154	0.24748	0.0051587
L184576	ypih	hypothetical protein
L125503	ydcf	abc transporter permease protein	1.15	1.305	1.5	1.46	0.365004	0.0194824	0.0172344
L164222	yvic	fmn-binding protein	1.19	1.495	1.1	1.12	0.393208	0.785672	0.665734
L0236	amtb	ammonium transporter			3.47	3.46		0.0251105	0.0453248
L00396	asnb	asparagine synthetase b	2.71	2.615	3.225	3.525	0.0331918	0.00300266	0.00403173	1.6308	1.45927	1.7938	1.8966	0.00364875	0.00117337	0.00562336
L117205	yxdb	hypothetical protein	1.73	2.81	1.415	1.415	0.0956877	0.0431553	0.0263044	1.55678	1.13926	1.56589	2.04856	0.568848	0.144106	0.0191605
L1010	yahb	hypothetical protein	0.45	0.47	0.355	0.325	0.042326	0.00151081	0.00330781	0.616602	0.642867	0.562585	0.4022	0.00109411	0.00109194	0.000804207
L162009	yjgc	amino acid abc transporter substrate binding protein	2.04	2.01	2.915	2.31	0.0546202	0.0372836	0.0128669	1.07323	1.15541	1.24971	1.58137	0.22854	0.101141	0.0302916
L144535	yrga	hypothetical protein	2.25	1.97	1.045	1.075	0.238485	0.538869	0.558234	1.02914	1.06357	0.934653	0.708022	0.470483	0.450203	0.223236
L25614	prsa	ribose-phosphate pyrophosphokinase (ec:2.7.6.1)	1.05	1.01	0.925	1.015	0.992101	0.433049	0.899673	1.22918	1.02073	1.04487	1.00389	0.987214	0.836112	0.982631
L0149	adaa	methylphosphotriester-dna alkyltransferase	0.78	0.79	0.74	0.73	0.410006	0.0250028	0.025963
L0379	rpsb	30s ribosomal protein s2	2.34	2.04	1.795	2.04	0.16786	0.00690745	0.00535341	1.18373	1.18724	1.3283	1.4595	0.0269854	0.00663564	0.058114
L62179	ftsw1	ftsw1	1.11	1.245	1.48	1.25	0.450329	0.0182998	0.0538363
L163677	yvib	hypothetical protein		3.94	1.54	1.49	0.0729955	0.0697689	0.073418
L107468	ylaf	nicotinate phosphoribosyltransferase (ec:2.4.2.11)	1.11	0.99	0.99	0.885	0.944455	0.882333	0.17069	0.99792	1.01897	0.922017	0.80714	0.771373	0.253155	0.247572
L52028	pi354	prophage pi3 protein 54	0.36	0.525	0.4	0.445	0.0770357	0.00545106	0.0725399
L71425	yuie	hypothetical protein	0.45	0.705	0.365	0.385	0.235293	0.001337	0.00184338
L14256	ykbc	hypothetical protein
L0053	trpg	anthranilate synthase component ii (ec:4.1.3.27)	1.64	1.305	1.48	1.535	0.372382	0.0160113	0.0316239
L0282	gyra	dna gyrase subunit a (ec:5.99.1.3)	0.91	0.82	0.75	0.715	0.490647	0.0323373	0.0267883	0.927368	0.969789	0.932024	0.854214	0.601964	0.2873	0.3868
L6615	yeae	hypothetical protein	0.72	0.915	0.955	0.94	0.694901	0.58588	0.400432	0.940864	0.962955	0.993588	1.05285	0.56063	0.870607	0.989476
L176360	purq	phosphoribosylformylglycinamidine synthase i (ec:6.3.5.3)	3.36	2.88	2.515	2.525	0.154093	0.0764546	0.0333246	2.37765	1.93422	1.80186	2.98821	0.00107146	0.00230136	0.00612608
L200117		trna-tyr
L26998	ycch	hypothetical protein	0.97	1.23	1.415	1.32	0.57368	0.039585	0.0322823	0.80106	0.918687	0.913668	0.881307	0.260504	0.273702	0.48311
L200020		similar to l-2-hydroxyisocaproate dehydrogenase; may contain a	1.69	1.675	0.865	0.965	0.406337	0.332623	0.664804
L10014	yeba	mevalonate kinase	1.03	1.245	1.355	1.28	0.473774	0.031116	0.0433252
L32097	pi318	prophage pi3 protein 18	0.43	0.725	0.34	0.52	0.225299	0.00110216	0.150545
L90693	ykja	hypothetical protein	1.85	2.17	2.805	3.71	0.0364484	0.00996747	0.0144863	0.73976	0.46288	0.38218	1.02144	0.0595698	0.030005	0.937126
L186490	ynih	hypothetical protein	0.84	0.765	0.835	0.785	0.362102	0.107846	0.0520693	0.686091	0.980697	0.949904	0.789251	0.67359	0.549539	0.205276
L32997	pi320	head-tail joining protein	0.34	0.575	0.32	0.41	0.10595	0.00872725	0.10838
L200109		trna-arg
L158186	guac	guanosine 5'-monophosphate oxidoreductase (ec:1.7.1.7)	1.78	1.545	1.575	1.745	0.708647	0.110198	0.0513542	1.37214	1.19671	1.28068	1.28589	0.0609111	0.0366467	0.254995
L102360	pepn	aminopeptidase n	1.31	1.355	1.3	1.31	0.306876	0.0458793	0.0333129	1.13792	1.19764	1.19329	0.96952	0.0469255	0.0450873	0.84714
L0312	pi346	dna replication protein	0.3	0.49	0.475	0.47	0.0631718	0.0681554	0.120604
L155396	yhfd	hypothetical protein	0.78	0.94	0.94	0.915	0.82204	0.417739	0.334888	0.723611	0.979537	0.983542	1.01031	0.726905	0.762132	0.783323
L0029	galm	aldose 1-epimerase (ec:5.1.3.3)	1.87	1.19	1.355	0.52	0.55392	0.738041	0.0642572
L45383	pi216	prophage pi2 protein 16
L81862	pi147	hypothetical protein
L148945	yrgf	hypothetical protein	0.59	0.845	0.775	0.83	0.440175	0.153871	0.301482
L0226	llrh	two-component system regulator
L19292	ptca	cellobiose-specific pts system iia component (ec:2.7.1.69)	1.23	1.2	0.565	0.57	0.619601	0.00535116	0.02834	0.689469	0.918823	0.645292	0.447174	0.397842	0.0261532	0.00204367
L0345	asnc	asparaginyl-trna synthetase (ec:6.1.1.22)	0.96	1.015	1.275	1.16	0.968126	0.124089	0.116797	0.967472	1.06182	1.17075	0.945346	0.397888	0.0496345	0.749306
L0325	pnpa	polynucleotide phosphorylase/polyadenylase (ec:2.7.7.8)	1.25	0.955	0.975	0.885	0.838836	0.722691	0.17069	0.991616	1.00154	0.977424	0.896708	0.997097	0.715217	0.543991
L119456	ytdd	hypothetical protein	1.27	0.92	1.27	1.05	0.768324	0.0617932	0.630007
L135490	yfdg	hypothetical protein	0.83	1.015	0.975	1.07	0.946908	0.717941	0.413735
L52034	mnma	trna-specific 2-thiouridylase mnma (ec:2.1.1.61)	1.22	1.055	1.145	1.15	0.931734	0.218703	0.257716	0.727936	0.633468	0.637516	1.23253	0.0148399	0.0307971	0.446177
L0024	gale	udp-glucose 4-epimerase (ec:5.1.3.2)	1.17	0.96	0.785	0.67	0.87157	0.151741	0.0141464	0.846508	0.883836	0.632235	0.697909	0.249379	0.00651393	0.0713068
L48341	yieh	hypothetical protein	0.98	1.215	1.25	1.12	0.667209	0.072219	0.215021
L165709	zitp	zinc abc transporter permease protein	0.82	0.905	1.3	1.12	0.716451	0.0458793	0.24554
L77841	ysjf	hypothetical protein	0.8	0.895833	1.01	0.925	0.686255	0.883259	0.348438
L0331	trua. hist	trna pseudouridine synthase a (ec:5.4.99.12)	1.72	1.805	3.86	1.335	0.157911	0.170502	0.0525324	0.822783	0.955594	1.12143	1.93415	0.567514	0.668046	0.00810079
L0466		is1077a transposase	1.38	1.21	1.225	1.24	0.547441	0.0685241	0.065224
L112353	yrbc	1.4-dihydroxy-2-naphthoate octaprenyltransferase	2.88	3.12	1.55	1.435	0.0763033	0.0101218	0.022249
L0381	rpsd	30s ribosomal protein s4	1.26	1.395	1.59	1.91	0.275304	0.0117899	0.0053494	1.38385	1.25695	1.45532	1.52485	0.0311795	0.00959353	0.052503
L67624	ptpl	tyrosine phosphatase (ec:3.1.3.48)	1.34	1.335	1.065	1.13	0.395391	0.452001	0.190663
L28502	ysee	2-nitropropane deoxygenase (ec:1.13.11.32)
L153665	phou	phosphate transport system regulator	0.77	0.94	0.875	0.87	0.749713	0.344626	0.317772	1.14036	1.14879	1.19175	1.21856	0.0825813	0.1446	0.340889
L53427	pi357	ci-like repressor	1.57	1.72	0.89	0.905	0.240377	0.366817	0.403863	1.2176	1.1323	1.15701	1.53621	0.227834	0.246011	0.13985
L103195	yxbe	hypothetical protein							0.00870744
L176724	potb	spermidine/putrescine abc transporter permease protein	1.56	1.15	1.035	0.88	0.713796	0.644922	0.162995
L150017	yffa	hypothetical protein	0.65	0.625	0.6	0.54	0.137854	0.0238655	0.00528932	2.2426	1.8463	1.28679	1.37506	0.0147716	0.740792	0.257732
L54802	pi113	replisome organizer	0.33	0.565	0.89	0.635	0.0966199	0.52549	0.165451
L200096		trna-asp
L0255	xseb	exodeoxyribonuclease vii small subunit (ec:3.1.11.6)	1	1.265	1.05	1.22	0.426436	0.940587	0.472543	1.96265	1.75155	1.4909	3.69718	0.00160021	0.232318	0.00334821
L0119	gltb	glutamate synthase large subunit (ec:1.4.1.13)	1.13	1.275	1.325	1.21	0.469461	0.0740838	0.0901513	1.14328	1.10176	1.12263	1.08957	0.253136	0.246079	0.639904
L60571	pmra	multidrug resistance efflux pump	1.86	1.725	2.015	1.93	0.113959	0.00327197	0.00566478
L81319	ysjh	hypothetical protein	1.39	1.505	1.37	1.395	0.225035	0.0234236	0.0291068
L198033	carb	carbamoyl phosphate synthase large subunit (ec:6.3.5.5)	1.9	1.17	0.87	0.9	0.957984	0.160673	0.340651	1.046	1.03233	1.00285	0.851109	0.782831	0.873688	0.354664
L110441	ynbb	hypothetical protein	1.05	0.935	0.965	0.93	0.809531	0.662917	0.401413	0.791945	0.846973	0.648925	0.497189	0.114408	0.0620965	0.029244
L72115	yohd	hypothetical protein								0.724248	0.752083	0.616529	0.413608	0.023147	0.00213228	0.000759577
L149295	ytge	dna-directed rna polymerase subunit omega (ec:2.7.7.6)	1.05	1.02	0.895	1.02	0.944601	0.269947	0.891956	1.06227	1.08309	1.01957	1.00774	0.276208	0.773115	0.974789
L13187	hmcm	hydroxymethylglutaryl-coa synthase (ec:2.3.3.10)	1.17	0.96	0.94	0.935	0.884479	0.40238	0.405512	1.00722	1.02407	0.951411	1.12606	0.702533	0.473534	0.52911
L169390	ybge	amidase	0.69	0.56	0.565	0.505	0.0795921	0.00664857	0.00529048
L40035	ycea	hypothetical protein
L9964	chia	chitinase (ec:3.2.1.14)	0.38	0.365	0.26	0.215	0.022164	0.00116079	0.00176194
L34612	ywfa	hypothetical protein	0.74	0.865	1.36	1.34	0.578283	0.0476126	0.0532314
L79834	ywjc	hypothetical protein
L200143		23s ribosomal rna	2.23	1.99	1.73	2.195	0.0473895	0.0348695	0.00395606
L184033	yuaa	hypothetical protein	0.65	0.82	0.93	0.83	0.431798	0.450509	0.0727935	0.765843	0.978948	0.849628	0.912436	0.707493	0.100621	0.542825
L46529	pi344	prophage pi3 protein 44	0.34	0.465	0.33	0.385	0.0535104	0.00876018	0.0503579
L157237	ytha	hypothetical protein	0.62	0.5	0.51	0.575	0.0476738	0.0064907	0.00814719	0.934092	0.928697	0.761375	1.0484	0.300064	0.00830064	0.830473
L89418	ycih	hypothetical protein	0.88	0.91	0.99	0.96	0.722278	0.877034	0.595242	0.9171	0.9027	0.88805	0.868835	0.206584	0.148899	0.432206
L16835	yude	hypothetical protein							0.197503
L0250	pi103	prophage pi1 protein 03	1.64	1.485	1.045	0.985	0.43881	0.652811	0.835707	0.92597	0.973657	0.997433	0.82582	0.651457	0.838923	0.298228
L20397	yccb	hypothetical protein	0.82	0.88	0.715	0.75	0.649697	0.0517263	0.0446613
L138230	ptk	putative phosphoketolase	0.44	0.465	0.485	0.405	0.0385413	0.00300199	0.00209275
L33782	ymdc	kanamycin kinase (ec:2.7.1.95)
L324	pepdb	dipeptidase	0.68	0.835	0.69	0.765	0.513061	0.034419	0.0382795	0.81005	0.89035	0.845916	0.739812	0.122486	0.0556222	0.119876
L126739	argg	argininosuccinate synthase (ec:6.3.4.5)	1.4	1.205	1.29	1.325	0.519467	0.258652	0.443849
L79678	yoia	hypothetical protein
L0273	grpe	hypothetical protein	1.77	1.35	1.095	1.13	0.397348	0.25643	0.203736	1.36045	1.19315	1.18265	1.26575	0.0623542	0.118655	0.218773
L32195	ysei	hypothetical protein	0.81	0.91	0.96	1.045	0.72972	0.563291	0.574121	1.11623	1.11807	1.19649	1.17308	0.101307	0.0707131	0.398178
L42207	pi333	prophage pi3 protein 33	0.34	0.56	0.3	0.395	0.0976558	0.0013531	0.0567982
L118462	pip	phage infection protein	0.47	0.715	0.68	0.665	0.230121	0.0929163	0.071804	0.77056	0.80128	0.79552	0.979328	0.0492248	0.0532603	0.938086
L174321	yrjb	oxidoreductase	0.51	0.485	0.41	0.315	0.0441236	0.00975444	0.00217524
L5525	ycaf	hypothetical protein	0.93	1.24	1.575	1.545	0.515853	0.0128781	0.0121624
L18041	ygbf	hypothetical protein	1.06	1.225	0.93	0.995	0.496323	0.497452	0.885814
L34517	xerd	integrase-recombinase
L197697	yfje	flavodoxin	1.15	1.54	0.88	0.89	0.243207	0.319949	0.268263
L0283	gyrb	dna gyrase subunit b (ec:5.99.1.3)	0.79	0.84	0.735	0.75	0.503229	0.0520459	0.0446613	1.04662	0.957207	1.0155	1.00632	0.494638	0.823615	0.975084
L95697	yojb	hypothetical protein	1.28	1.51	1.6	1.61	0.193742	0.00920705	0.035539
L131027	yjdb	hypothetical protein	0.77	1.03	0.925	0.87	0.925638	0.346981	0.141174
L0411	rplo	50s ribosomal protein l15	0.84	1.065	1.355	1.63	0.839079	0.0469747	0.0209494	1.08257	1.08219	1.19195	1.38662	0.267673	0.0333545	0.106533
L200057		hypothetical protein
L70517	pi252	muramidase	0.52	0.705	0.76	0.795	0.229223	0.224555	0.386846
L0402	rpld	50s ribosomal protein l4	1.67	2.21	2.91	3.275	0.0302025	0.00741887	0.00394374	0.921726	0.989242	1.12999	1.25424	0.841976	0.224546	0.2321
L0108	argf	ornithine carbamoyltransferase (ec:2.1.3.3)	1.57	1.645	1.805	1.645	0.134579	0.391829	0.525738					0.676366	0.657227
L0138	rpoc	dna-directed rna polymerase subunit beta' (ec:2.7.7.6)	0.72	0.755	0.89	0.805	0.337389	0.334146	0.0591593	0.970221	0.99374	1.01279	1.02553	0.90955	0.834749	0.891745
L200029	pnuc1	transport and binding protein; nucleosides. purines and pyrimidines;	0.78	1.03	1.115	1.19	0.984295	0.304215	0.276529
L70961	pi142	small major structural protein	0.37	0.675	1.075	0.945	0.191345	0.820727	0.607408
L104437	dtpt	di-/tripeptide transporter	4.28	5.915	1.815	1.59	0.0505176	0.00909794	0.0124323	1.5467	1.54285	1.52962	1.21385	0.00555471	0.00875906	0.478858
L105113	ylad	hypothetical protein		1.94	2.845	2.835	0.0548198	0.00123111	0.00235941
L0370	typa	hypothetical protein	0.68	0.635	0.815	0.81	0.149022	0.119854	0.0605232	0.975681	1.01589	1.24559	1.3165	0.813913	0.0171026	0.200208
L59135	ycfi	abc transporter atp binding protein	0.85	1.035	1.88	2.15917	0.941056	0.00739203	0.00456418
L102093	yjab	hypothetical protein	0.53	0.585	0.3	0.285	0.102743	0.000839088	0.000980486	0.612945	0.616982	0.424877	0.317792	0.0004183	9.35898e-05	0.000134918
L200137		trna-ser
L161059	yrhh	hypothetical protein		1.26	1.125	1.245	0.54488	0.355404	0.0825894
L27433	yueb	hypothetical protein
L17153	yebe	hypothetical protein	0.66	0.77	0.805	0.81	0.325232	0.162012	0.227808
L0473	gata	aspartyl/glutamyl-trna amidotransferase subunit a	1.31	1.145	1.1	1.07	0.664906	0.250066	0.382201	1.05433	0.986776	1.04343	1.02841	0.813781	0.633982	0.88046
L67186	glta	citrate synthase (ec:2.3.3.5)
L92886	phol	phosphate starvation inducible protein	1.02	0.91	0.895	0.85	0.733539	0.220561	0.107349	0.817344	0.967448	0.92084	0.98414	0.637071	0.418956	0.838746
L145850	ytgc	hypothetical protein	0.58	0.665	0.64	0.565	0.185736	0.0123351	0.00611024
L200033		hypothetical protein
L67463	yuib	hypothetical protein		0.81	1.095	1.145	0.641059	0.273291	0.224213
L200140		trna-ser
L173068	naga	n-acetylglucosamine-6-phosphate deacetylase (ec:3.5.1.25)	0.81	0.765	0.52	0.51	0.360831	0.00453409	0.00604824	1.21638	0.935793	0.73864	0.807406	0.454814	0.0360441	0.234883
L117821	yxdc	cation-transporting atpase	0.71	0.79	0.92	0.845	0.37392	0.532877	0.169543
L0421	rpma	50s ribosomal protein l27	0.92	1.325	1.725	2.015	0.344715	0.0366286	0.0300173	1.05521	1.12707	1.15787	1.28412	0.112776	0.0945773	0.197414
L0181	metb2	cystathionine gamma-synthase/cystathionine beta-lyase (ec:2.5.1.48	1.14	1.215	2.4	1.61	0.516309	0.0889538	0.0263335	0.855646	0.907549	1.11125	1.12979	0.23797	0.480608	0.661581
L157144	pstd	phosphate abc transporter permease protein	0.64	1.005	1.035	1.015	0.769402	0.869827	0.904367	1.88522	1.45311	1.34857	1.93474	0.143421	0.14724	0.0366204
L168783	yvih	hypothetical protein
L0438	tra981g	transposase of is981g	0.69	0.65	0.625	0.585	0.167342	0.00857205	0.00707103
L120437	yfcb	abc transporter permease protein
L93858	ykje	hypothetical protein	0.88	0.89	0.86	0.865	0.670787	0.11342	0.121433
L0256	uvra	excinuclease abc subunit a	0.53	0.685	0.785	0.62	0.208935	0.138832	0.0103948	0.65508	0.698027	1.00188	0.816505	0.00213912	0.737908	0.267626
L98876	ykjj	hypothetical protein
L0341	hisz	atp phosphoribosyltransferase regulatory subunit
L43452	sdab	beta-subunit of l-serine dehydratase	1.97	2.025	1.305	1.35	0.292596	0.0461194	0.0597487
L50216	pi104	prophage pi1 protein 04
L160176	ydgb	amino acid permease	1.84	2.14	2.75	2.585	0.0545687	0.00314647	0.0104995
L0274	dnaa	chromosomal replication initiation protein	2.78	2.775	1.15	1.005	0.188321	0.128491	0.942676	1.111	1.05733	1.22985	1.16702	0.381301	0.241023	0.396822
L131392	yhda	hypothetical protein	0.66	0.755	0.86	0.885	0.327309	0.11342	0.180911
L200111		trna-arg
L156559	deod	purine nucleoside phosphorylase (ec:2.4.2.1)	0.73	0.8	0.715	0.73	0.432983	0.0282542	0.0505697	1.16348	1.06183	0.995566	0.955371	0.649659	0.855614	0.735073
L117718	scrk	fructokinase (ec:2.7.1.4)	0.72	0.795	0.57	0.49	0.399718	0.0663484	0.0603256	0.87978	1.07893	0.578237	0.33304	0.942637	0.000894942	0.000336969
L0055	phea	prephenate dehydratase (ec:4.2.1.51)	1.24	1.305	1.695	1.765	0.365167	0.0164522	0.0129987
L187315	ydif	na+/h+ antiporter	1.58	1.345	1.265	1.18	0.373399	0.0569096	0.111002
L199206	ysbd	hypothetical protein	1.11	1.375	1.725	1.97	0.329604	0.00625282	0.0124726	1.63248	1.33424	1.34228	2.2344	0.140067	0.0737299	0.0160491
L175880	yjhh	hypothetical protein	1.11	1.225	1.125	1.22	0.526387	0.312354	0.189834
L128687	yree	hypothetical protein	1.6	1.5	1.155	1.125	0.307176	0.181927	0.318882
L89194	bglh	beta-glucosidase (ec:3.2.1.21)	0.46	0.73	0.455	0.475	0.240815	0.015357	0.049258
L88446	oppa	oligopeptide abc transporter substrate binding protein		0.86	1.4	1	0.736972	0.133354	0.693581
L153822	yjfe	transcription regulator		0.985	1.175	1.27	0.889261	0.311357	0.189686
L200144		5s ribosomal rna
L143312	opts	oligopeptide abc transporter substrate binding protein
L191998	ynjd	hypothetical protein
L183932	ylid	hypothetical protein
L193176	ynjf	hypothetical protein
L200043		hypothetical protein	3.18	2.285	1.105	0.985	0.172564	0.568008	0.836481
L0187	accb	acetyl-coa carboxylase biotin carboxyl carrier protein subunit	0.95	1.105	1.295	1.245	0.725226	0.0347468	0.0547847	1.08305	1.08135	1.08053	0.988571	0.208943	0.281645	0.935465
L188798	yuae	hypothetical protein	1.95	2.285	0.955	1.015	0.176774	0.655507	0.851775	0.936192	0.865596	0.76288	0.900096	0.165781	0.044365	0.696985
L178600	ynhh	hypothetical protein	1.01	1.32	1.265	1.125	0.409108	0.0495819	0.172612
L1889160	cobc	alpha-ribazole-5'-phosphate phosphatase (ec:3.1.3.-)	1.13	1.395	1.16	1.135	0.357857	0.282296	0.288187
L0072	hisi	bifunctional phosphoribosyl-amp cyclohydrolase/phosphoribosyl-atp		1.36	1.15	1.2	0.502529	0.372174	0.296239
L48477	ps123	integrase	0.7	0.8	1	0.905	0.432983	0.958826	0.274898
L200092		trna-arg
L135555	ybdh	hypothetical protein		1.38	0.815	0.73	0.315868	0.245306	0.158436
L185135	ywac	hypothetical protein	0.76	1.055	1.245	1.345	0.928128	0.0619033	0.0416276
L133416	ypdc	hypothetical protein	1.36	1.045	0.31	0.295	0.878981	0.000898698	0.0013661	0.448362	0.625787	0.473426	0.404415	0.0135611	0.00506288	0.00168466
L107499	ftsw2	hypothetical protein		1.02	1.721	1.725	0.994186	0.0870326	0.0436776
L133111	yfdd	hypothetical protein	1.63	1.56	1.66	1.625	0.426895	0.00793902	0.00892331
L123777	ydce	abc transporter atp binding protein	1.24	1.165	1.155	1.14	0.659458	0.119752	0.1461	0.593151	0.938384	1.10517	1.00363	0.513376	0.505582	0.867811
L0134	kinf	sensor protein kinase	1.17	0.91	1.01	1.005	0.719352	0.958617	0.996035	1.25641	0.982205	1.31853	1.20391	0.745253	0.0366499	0.4971
L37026	ygdd	hypothetical protein
L0169	mend	2-oxoglutarate decarboxylase (ec:4.1.1.71)	0.7	0.69	0.78	0.755	0.220702	0.0386311	0.0385089
L0015	glpf2	glycerol uptake facilitator	0.58	0.505	0.245	0.205	0.0563663	0.00789998	0.0106431
L104221	prma	ribosomal protein l11 methyltransferase	0.74	0.9	0.96	0.94	0.652019	0.629104	0.495482	0.804752	0.883376	0.983088	1.14395	0.223806	0.831618	0.619966
L7894	rgpf	polysaccharide biosynthesis protein	1.91	1.87	1.645	1.52	0.0910797	0.00813649	0.0160309	1.33432	1.31311	1.66449	1.45518	0.0220733	0.000875793	0.0935915
L110351	yxcd	hypothetical protein	1.23	1.52	1.39	1.345	0.251686	0.0219911	0.0416276	1.26887	1.27744	1.42914	1.27342	0.0340618	0.0452244	0.381604
L0388	rpsk	30s ribosomal protein s11	1.6	2.075	2.895	3.485	0.0431477	0.00661272	0.00294672	1.15745	1.14082	1.33899	1.52627	0.0729397	0.0102342	0.0452885
L122982	yrcb	hypothetical protein	0.63	0.605	0.67	0.63	0.122574	0.0414821	0.0102197
L196178	yfjc	acylphosphate phosphohydrolase (ec:3.6.1.7)	0.86	0.75	0.35	0.405	0.318555	0.00239803	0.00769165	0.520441	0.498814	0.266251	0.222531	0.000106158	3.22255e-05	1.91567e-05
L0217	rlrd	lysr family transcription regulator	0.58	0.78	0.975	1.04	0.333082	0.751783	0.57321
L58125	ecsa	abc transporter atp binding protein	1.06	1.08	1.14	1.075	0.787902	0.178313	0.438373	0.832608	1.02987	1.08439	1.4061	0.832905	0.673161	0.177116
L173813	nusa	transcription elongation factor nusa	1.35	1.395	1.515	1.565	0.26982	0.0175693	0.0187478	1.07523	1.18508	1.25367	1.21907	0.0493866	0.0232895	0.287662
L151480	tagf	teichoic acid biosynthesis protein f		1.25	1.41	1.44	0.62207	0.129647	0.131706
L0403	rple	50s ribosomal protein l5	1.25	1.87	2.405	2.705	0.0826174	0.0153955	0.014986	0.96515	0.964717	1.03346	1.17708	0.542316	0.647052	0.382768
L0152	rdra	transcription regulator	0.9	1.02	0.86	0.83	0.944601	0.129333	0.073954
L0292	pria	primosome assembly protein pria	0.6	0.615	0.715	0.66	0.131558	0.0282542	0.0130119	0.725566	1.09386	1.03302	1.88198	0.84217	0.961121	0.377829
L0006	tpia	triosephosphate isomerase (ec:5.3.1.1)	1.53	1.375	1.205	1.35	0.353359	0.15578	0.0840496	1.21978	1.12293	1.42438	1.64535	0.131838	0.00419048	0.0204283
L200147		16s ribosomal rna	2.27	2.2	1.835	2.125	0.0296204	0.028601	0.0345212
L583407	rmaj	transcription regulator	1.08	2.33	0.93	0.875	0.215692	0.354753	0.137261
L194226	ypjf	oxidoreductase	0.92	0.89	0.775	0.75	0.681501	0.0400939	0.039066	0.997248	0.795749	0.718685	0.549168	0.0804098	0.0054719	0.010568
L0240	kdgr	gntr family transcription regulator	1.35	1.38	1.37	1.355	0.384727	0.031941	0.0313009
L0193	hemn	coproporphyrinogen iii oxidase	1.29	1.385	1.46	1.58	0.31519	0.0216219	0.0110101
L51690	ysgb	hypothetical protein		1.62	1.555	1.63	0.130781	0.0099043	0.00873752					0.422681	0.711243
L123851	ytea	hypothetical protein	1.28	1.125	0.98	0.975	0.699004	0.772761	0.758936	0.7611	0.883033	1.12166	2.61375	0.238625	0.787863	0.00206487
L145739	flol	flotillin-like protein	0.91	0.76	0.635	0.635	0.351456	0.0152502	0.0247453	0.738185	0.813728	0.662007	0.631735	0.0226948	0.00182253	0.0300891
L200118		trna-trp
L0227	pyrr	bifunctional pyrimidine regulatory protein pyrr uracil	1.16	0.835	0.74	0.75	0.415021	0.0504353	0.0679584	0.924372	0.904791	0.822169	0.635592	0.153346	0.0220026	0.0290327
L200004		bacteriophage bil310 orf3
L110899	ydba	abc transporter atp binding and permease protein	0.71	0.97	1.1	1.105	0.76958	0.488582	0.508905	0.915813	0.911604	0.951901	1.06904	0.149557	0.431966	0.785508
L16252	yudd	hypothetical protein	3.15	2.43	1.105	1.215	0.116228	0.431913	0.105806					0.898918	0.621351	0.912494
L45351	ps119	prophage ps1 protein 19	0.96	0.945	0.945	0.8	0.810287	0.515925	0.0501969
L161132	fabi	enoyl-(acyl carrier protein) reductase (ec:1.3.1.10)	1.14	1.105	0.935	0.94	0.797649	0.501539	0.588909	1.053	1.02467	1.13333	1.2145	0.682725	0.103867	0.291687
L173230	ylhb	hypothetical protein	3.39	5.875	2.185	1.98	0.128122	0.0118923	0.0234251	1.31894	1.45697	1.49312	1.43135	0.0167831	0.0374642	0.207589
L38177	ymde	hypothetical protein	0.76	0.66	0.805	0.68	0.179496	0.0617279	0.0819436
L168265	zitr	zinc transport transcription regulator	0.49	0.5	0.68	0.615	0.0461219	0.0586073	0.0182815	0.766656	0.825552	0.781203	0.699961	0.140042	0.143938	0.0824756
L5532	yeac	hypothetical protein	0.96	0.99	1.025	1.03	0.95763	0.730002	0.683917
L181867	ydia	permease
L0248	rmaa	marr family transcriptional regulator		1.965	1.42	1.51	0.233718	0.124899	0.0669748
L196779	yfjd	trna/rrna methyltransferase	0.77	0.945	1	1.05	0.82406	0.997687	0.527093
L150031	optf	oligopeptide abc transporter atp binding protein	1.01	1.375	1.615	1.64	0.322915	0.0119445	0.00848828	1.81051	1.8225	1.65696	1.62436	0.00124843	0.00616563	0.0243228
L94405	malq	4-alpha-glucanotransferase (ec:2.4.1.25)	0.3	0.5	0.335	0.235	0.0728682	0.0288406	0.0131856
L173045	ytja	hypothetical protein	0.37	0.79	0.62	0.645	0.315185	0.010618	0.011251	1.03121	0.953737	0.926216	0.857185	0.466713	0.252708	0.383248
L116756	yrbi	transcription regulator	0.64	0.83	0.85	0.815	0.453402	0.164298	0.0665448
L84477	ytaa	hypothetical protein	0.48	0.695	0.705	0.63	0.216266	0.0637751	0.0102197	0.59143	0.729477	0.712735	0.672274	0.0140743	0.00442427	0.0491159
L54580	pi359	prophage pi3 protein 59	2.99	2.23	1.465	1.47	0.19524	0.0787053	0.0752812	1.2974	1.4078	1.34381	1.15883	0.00515312	0.0308207	0.582646
L0051	trpc	indole-3-glycerol-phosphate synthase (ec:4.1.1.48)	1.45	1.25	1.41	1.34	0.458715	0.0180945	0.0581451
L0171	menb	naphthoate synthase (ec:4.1.3.36)	0.65	0.685	0.825	0.735	0.214437	0.0959163	0.0250731	0.85484	0.907947	0.8867	0.86333	0.167751	0.136727	0.417953
L0348	cyss	cysteinyl-trna synthetase (ec:6.1.1.16)	0.83	0.885	1.07	1.01	0.655677	0.475014	0.908484	1.03965	1.03688	1.20517	1.20758	0.537985	0.12568	0.354654
L0389	rpsl	30s ribosomal protein s12	1.51	1.685	1.985	2.73	0.121572	0.00632256	0.0054788	1.55069	1.3599	1.44262	1.34298	0.0219117	0.00813198	0.151931
L175147	dacb	d-alanyl-d-alanine carboxypeptidase (ec:3.4.16.4)	0.96	1.09	0.92	0.915	0.767666	0.345931	0.316618	1.44945	1.00982	1.31458	1.1808	0.752488	0.609382	0.98743
L0023	uxut	na-galactoside symporter	1.04	0.68	0.715	0.61	0.205001	0.0200365	0.00966034
L0197	gshr	glutathione reductase (ec:1.8.1.7)	0.62	0.535	0.405	0.375	0.0670043	0.00475528	0.00274051	0.70485	0.75595	0.586658	0.5288	0.0127384	0.00189284	0.00555981
L63227	ywia	hypothetical protein	1.49	1.35	1.05	1.03	0.465773	0.563615	0.711504	1.38803	0.96201	0.981363	0.715823	0.570416	0.689121	0.096034
L125001	gadc	glutamate-gamma-aminobutyrate
L61341	ymgc	hypothetical protein	1.05	0.87	0.665	0.625	0.623882	0.0120397	0.0102276
L0372	infb	translation initiation factor if-2	1.02	1.21	1.425	1.445	0.599599	0.0213254	0.0179823	1.2169	1.12497	1.13595	1.1513	0.113582	0.0805406	0.438149
L86424	pacb	penicillin acylase (ec:3.5.1.11)	1.55	1.315	0.755	0.655	0.503441	0.0465032	0.0603616	1.026	0.8515	0.76399	0.720765	0.24388	0.110206	0.245742
L7415	yoag	hypothetical protein	0.58	0.785	0.95	1.085	0.399437	0.514986	0.387322
L34806	ysfb	abc transporter atp-binding protein	1.43	1.305	0.99	1.1	0.56951	0.870093	0.250748	1.08367	1.08156	0.974444	1.01352	0.274687	0.691395	0.939873
L17893	yebf	transcription regulator	0.81	0.82	1.025	0.995	0.46219	0.874963	0.871198
L0268	recq	atp-dependent dna helicase recq (ec:3.6.1.-)	0.57	0.655	0.855	0.76	0.173451	0.166032	0.0321516
L0095	asnh	asparagine synthetase (ec:6.3.5.4)	0.93	0.855	0.995	0.925	0.58416	0.935561	0.333515	0.973211	0.96207	0.959799	1.05001	0.524556	0.506699	0.799456
L16574	pi306	holin	0.48	0.695	0.61	0.72	0.212394	0.041072	0.273078
L200013		hypothetical protein
L68137	pi137	capsid protein	0.39	0.7	1.185	0.925	0.219249	0.987008	0.577754
L176167	fer	ferredoxin
L0461	tra904e	transposase of is904e	0.75	0.79	0.98	0.98	0.405277	0.776347	0.801833
L157841	ypff	hypothetical protein	0.69	0.585	0.625	0.7	0.0986626	0.0142444	0.0183713	1.56497	1.44732	1.578	1.71521	0.003109	0.0010746	0.0195369
L1734467	maa	maltose o-acetyltransferase (ec:2.3.1.79)	0.93	1.07	1.255	1.355	0.882941	0.0571556	0.0294318
L177590	hasc	utp-glucose-1-phosphate uridylyltransferase (ec:2.7.7.9)	1.27	1.155	0.935	0.99	0.614637	0.404612	0.881904	0.84293	0.961977	1.02621	1.09599	0.560413	0.755296	0.609642
L0413	rplq	50s ribosomal protein l17	1.21	1.925	2.475	2.9	0.0555769	0.0332651	0.035119	1.10667	1.20122	1.40292	1.47537	0.0328609	0.00617812	0.0528819
L165449	yfgh	hypothetical protein	1.6	1.57	0.965	1.085	0.323498	0.633754	0.291236	0.602316	0.783439	0.809929	0.587597	0.0498977	0.119545	0.0175704
L31137	nifu	hypothetical protein	1	1.05	1.405	1.415	0.864116	0.0184531	0.0244719
L37002	pi326	terminase large subunit	0.37	0.64	0.375	0.525	0.143819	0.00434849	0.141377
L200019		hypothetical protein
L94197	yajb	hypothetical protein
L87874	yaii	hypothetical protein
L35867	ps102	prophage ps1 protein 02	0.78	1.01	0.94	0.97	0.982199	0.42993	0.820765
L187666	ypil	hypothetical protein
L55129	yafj	hypothetical protein
L180742	ylib	hypothetical protein
L33322	pi321	prophage pi3 protein 21	0.35	0.55	0.33	0.4	0.0909924	0.0145795	0.101046
L200108		trna-ser
L200086		trna-ile
L0299	ssba	single-stranded dna-binding protein
L13030	ymbd	hypothetical protein
L61620	bmpa	basic membrane protein a	2.7	2.155	1.25	1.545	0.223698	0.193871	0.0303195	1.49386	1.60862	1.56638	2.01163	0.000684958	0.00119513	0.00337847
L200056		hypothetical protein
L34899	pi323	atp dependent clp protease	0.37	0.59	0.285	0.435	0.11536	0.00158285	0.120277
L122924	ypcd	endo-beta-n-acetylglucosaminidase (ec:3.2.1.96)	0.7	0.69	0.295	0.275	0.217804	0.0165953	0.0158844
L140141	rmaf	transcription regulator	1.21	1.515	1.18	1.155	0.354488	0.203157	0.159884
L0469	tra1077d	is1077d transposase	1.39	1.185	1.225	1.215	0.589335	0.0853566	0.0700095
L148778	ybef	hypothetical protein	1.14	1.095	1.625	1.62	0.749134	0.00794887	0.0112599
L0060	arob	3-dehydroquinate synthase (ec:4.2.3.4)	1.02	1.04	1.095	1.19	0.890062	0.286226	0.100762	1.10971	1.05824	0.964907	0.890798	0.394917	0.565754	0.475844
L0145	rbsr	ribose operon repressor	0.65	0.805	1.005	1.025	0.307884	0.911682	0.979871
L145267	opta	oligopeptide abc transporter substrate binding protein	1.36	1.3	1.365	1.4	0.374405	0.0245874	0.0209841	1.38992	1.34331	1.27437	1.14746	0.00809555	0.0172465	0.463918
L108801	yxcb	transcription regulator	1.37	1.415	0.73	0.68	0.473019	0.0300961	0.0486671	1.21919	0.928397	1.03918	0.991298	0.422963	0.971137	0.848522
L143879	yhed	hypothetical protein	0.83	0.74	0.88	0.87	0.305214	0.16075	0.133382	1.2948	1.05627	1.02076	0.981645	0.947578	0.848625	0.90083
L121794	ypcc	hypothetical protein	0.68	0.75	0.305	0.285	0.303235	0.0164614	0.0197328
L98310	ymjf	udp-n-acetylglucosamine 2-epimerase	0.39	0.535	0.415	0.375	0.0811082	0.00491665	0.00274051	0.755898	0.678299	0.580887	0.428184	0.00287751	0.00210066	0.00134256
L102972	ytca	hypothetical protein	0.92	0.875	1.31	1.14	0.63822	0.0397939	0.141462
L91998	yxaf	hypothetical protein	0.61	0.825	0.835	0.77	0.45581	0.22296	0.0612713
L84721	lcnd	lactococcin a abc transporter permease protein	1.53	1.505	1.47	1.52	0.186676	0.0137903	0.0124889
L95240	infc	translation initiation factor if-3	2	1.825	1.75	2.265	0.167741	0.0176866	0.0210535	0.9614	0.9518	0.930563	0.979158	0.508099	0.365281	0.904492
L200030		hypothetical protein
L199942	yfjg	transcription regulator	0.78	1.11	0.84	0.875	0.815069	0.0856825	0.140617
L0277	hexa	dna mismatch repair protein muts	0.74	0.78	0.85	0.755	0.378228	0.164298	0.0436707	0.81005	0.821683	0.892088	0.624875	0.222586	0.316696	0.0266951
L179660	ypia	oxidoreductase	1.47	1.15	0.91	0.955	0.827106	0.438075	0.645304
L0350	iles	isoleucyl-trna synthetase (ec:6.1.1.5)	0.86	0.82	1.355	1.085	0.384108	0.805523	0.952712	0.911174	0.773058	0.709094	0.850011	0.0274688	0.0124294	0.359893
L24228	ygcc	hypothetical protein	1.45	1.33	1.315	1.29	0.362104	0.0309318	0.0567768	1.02048	0.91616	1.09375	0.84646	0.264543	0.533258	0.355775
L127589	ylce	hypothetical protein
L130944	yxea	hypothetical protein	0.57	0.74	0.76	0.69	0.288357	0.0302823	0.0322822
L1008	yagb	hypothetical protein	1.31	1.575	1.985	2.11	0.161486	0.00525186	0.00337917
L104895	ps204	prophage ps2 protein 04	1.36	1.16	1.255	1.2	0.6055	0.050662	0.106662
L200051		hypothetical protein
L195271	yljf	hypothetical protein	0.88	0.95	1.07	0.95	0.799429	0.545405	0.480541
L179659	bgls	beta-glucosidase a (ec:3.2.1.21)	0.86	0.705	0.58	0.55	0.244806	0.00685301	0.00566825
L65029	ycge	s-ribosylhomocysteinase	1.52	1.345	1.085	1.035	0.484775	0.344685	0.788788	1.27171	1.26724	1.08114	1.04827	0.0703062	0.464505	0.797183
L101209	ybaa	hypothetical protein	1.63	1.505	0.99	1.04	0.217213	0.870093	0.800265
L142722	ansb	l-asparaginase	1.54	1.3	1.39	1.365	0.672387	0.0366025	0.0678411
L0045	rpia	ribose-5-phosphate isomerase a (ec:5.3.1.6)	0.96	0.905	0.655	0.67	0.703706	0.0209192	0.0333499	0.735875	0.783958	0.755542	0.664125	0.0126759	0.0101915	0.0448664
L119731	ytde	hypothetical protein	1.13	0.985	0.98	0.91	0.905671	0.776347	0.257336	1.17659	1.1022	1.09541	1.10834	0.16259	0.540425	0.625641
L172471	yjhd	hypothetical protein	1.29	1.1	1.205	1.19	0.780051	0.0740894	0.0897249	1.01695	1.08732	1.14079	1.02911	0.241709	0.077862	0.979157
L0003	pyk	pyruvate kinase (ec:2.7.1.40)	1.17	1.065	1.18	1.31	0.842125	0.173054	0.0589704	0.754536	0.861179	0.907073	1.06395	0.0814114	0.171787	0.737282
L51437	ycfc	abc transporter permease protein	1	1.07	1.2	1.185	0.84621	0.0763045	0.0877422
L200023		hypothetical protein
L173329	ybhb	hypothetical protein	1.5	1.545	1.295	1.265	0.190515	0.0378524	0.0457514
L35675	pcac	gamma-carboxymuconolactone decarboxylase (ec:4.1.1.44)
L61727	yqga	hypothetical protein	1.13	0.93	0.665	0.69	0.791328	0.0127157	0.0203346	0.607657	0.780886	0.743639	0.645536	0.0465144	0.0387996	0.0369208
L69373	pi248	prophage pi2 protein 48
L132038	yxeb	abc transporter atp-binding protein	0.45	0.73	0.685	0.655	0.268913	0.0151626	0.0278868
L62008	pi129	prophage pi1 protein 29	0.49	0.71	0.975	0.8	0.246115	0.740544	0.325674
L0076	leud	isopropylmalate isomerase small subunit (ec:4.2.1.33)
L41144	ps110	prophage ps1 protein 10
L63310	deoc	deoxyribose-phosphate aldolase (ec:4.1.2.4)	0.73	0.77	0.635	0.575	0.362308	0.022	0.00656999	0.95914	0.959713	0.811364	0.857652	0.488741	0.0217165	0.397753
L40862	ps109	prophage ps1 protein 09
L74167	yqha	hypothetical protein	1	0.69	0.745	0.695	0.221419	0.0325583	0.0308496
L110479	cydc	cytochrome d abc transporter atp binding and permease protein	0.84	0.925	0.95	0.865	0.769229	0.477021	0.121433
L189883	yfja	hypothetical protein	1.33	1.295	1.73	1.715	0.385592	0.00679708	0.00710513	1.39556	1.38528	1.45562	1.14108	0.0142584	0.0173223	0.626403
L20255	ymcb	hypothetical protein
L76582	fold	cyclohydrolase (ec:1.5.1.5 3.5.4.9)	1.58	1.51	1.34	1.4	0.38553	0.264969	0.130928	1.55515	1.16772	1.63711	1.68128	0.316856	0.036083	0.0487468
L175538	upp	uracil phosphoribosyltransferase (ec:2.4.2.9)	1.51	1.4	0.83	0.81	0.483341	0.074963	0.0803992	0.854628	0.840543	0.778817	0.710207	0.0297418	0.00911751	0.0808091
L116178	yfbk	hypothetical protein
L59938	pi123	prophage pi1 protein 23
L0043	tkt	transketolase (ec:2.2.1.1)	0.73	0.735	0.77	0.755	0.295524	0.0397805	0.0500377	0.6372	0.744733	0.730667	0.704375	0.0232255	0.024945	0.0755537
L61866	yshb	hypothetical protein	1.43	1.235	1.515	1.53	0.532288	0.0142567	0.0165034
L80177	ycia	amino acid amidohydrolase	1.75	1.215	1.135	1.075	0.817213	0.45166	0.730274	1.80142	1.57871	1.40444	1.48521	0.0156847	0.186881	0.169198
L175450	ylxq	hypothetical protein	1.37	1.475	1.675	1.655	0.206041	0.0130182	0.0110694
L200103		trna-met
L25115	hpt	hypoxanthine phosphoribosyltransferase (ec:2.4.2.8)	2.01	2.005	1.42	1.48	0.0968765	0.0438415	0.018855	1.02487	1.17562	1.23821	1.51915	0.0932792	0.0192183	0.105348
L0395	rpsr	30s ribosomal protein s18	1.2	1.35	1.605	1.975	0.33032	0.0875438	0.0333789	1.76653	1.45251	1.42805	1.62928	0.0157477	0.0150738	0.0313785
L0032	lacc	tagatose-6-phosphate kinase (ec:2.7.1.1)	1.42	1.65	1.045	1.195	0.155772	0.755552	0.10734	0.918081	1.07069	1.19105	1.32492	0.480602	0.500684	0.314513
L178227	noxd	nadh oxidase	1.1	1.18	1.39	1.355	0.564225	0.0219911	0.0313009
L196579	noxe	nadh oxidase	1.78	1.295	0.915	1.005	0.606358	0.500303	0.979577	1.05872	1.30157	1.1175	0.909021	0.0881116	0.347446	0.526849
L60959	yuhi	hypothetical protein	1.3	1.18	0.875	0.81	0.929313	0.384671	0.312748	0.971204	0.993401	0.81524	0.703244	0.898608	0.0365059	0.07393
L80411	pyre	orotate phosphoribosyltransferase (ec:2.4.2.10)	2.21	1.705	1.215	1.28	0.686692	0.343769	0.103019	0.97318	1.09906	1.10707	1.02835	0.240905	0.334013	0.893319
L0285	dnad	hypothetical protein	1.29	1.305	0.765	0.79	0.448596	0.097038	0.057982
L141748	ybeb	hypothetical protein	0.75	0.785	0.76	0.755	0.406891	0.0358132	0.0319898
L152002	yrgh	hypothetical protein	1.04	0.84	0.835	0.855	0.509997	0.132645	0.102518	1.088	1.02667	1.00096	0.696126	0.819997	0.885951	0.0701479
L149828	gmk	guanylate kinase (ec:2.7.4.8)	1.64	1.4	0.99	1.075	0.548162	0.872697	0.485583	0.924169	0.889723	0.882755	0.903883	0.10281	0.101373	0.569977
L107724	rlub	pseudouridine synthase	0.78	0.89	1.22	1.065	0.650341	0.155059	0.396326	1.10096	1.01499	1.07491	1.19818	0.839253	0.603255	0.388666
L0264	recn	dna repair protein recn	0.82	0.825	0.705	0.695	0.492364	0.0354624	0.0181325	0.57925	0.704083	0.690792	0.604563	0.00835954	0.00444206	0.0183897
L119032	apl	alkaline phosphatase	0.78	0.815	0.98	0.97	0.479233	0.791792	0.658261	1.36973	1.40387	1.31911	0.716772	0.0131138	0.0778277	0.238534
L47020	pi345	prophage pi3 protein 45	0.32	0.505	0.305	0.4	0.0707928	0.00543513	0.0733322
L57608	ycfg	hypothetical protein	0.85	0.965	0.88	0.835	0.899238	0.16075	0.101273
L14190	ygbb	hypothetical protein	1.53	1.68	0.945	0.875	0.278938	0.60243	0.147191
L110564	ybba	d-tyrosyl-trna(tyr) deacylase	1.07	1.055	0.835	0.9	0.871541	0.176653	0.220135
L73239	ykhf	abc transporter atp binding protein	1.16	0.955	1.225	1.285	0.867751	0.0600968	0.0410325
L200125		trna-thr
L25787	rlud	ribosomal large subunit pseudouridine synthase d	0.71	0.84	0.86	0.865	0.50668	0.129333	0.17614
L1889726	ysig	hypothetical protein	1.01	1.095	0.935	1.015	0.748862	0.486147	0.998873
L128696	malf	maltose abc transporter permease protein	2.53	2.695	1.745	1.835	0.0128188	0.0111778	0.0161915	1.14788	1.01429	0.846029	0.617975	0.890939	0.0399003	0.026649
L88699	yiii	hypothetical protein	1.44	0.99	0.7	0.705	0.830866	0.0181136	0.0217357
L15484	yudc	hypothetical protein	2.16	1.66	1.06	1.095	0.167788	0.605771	0.252633
L93886	yajg	transposase	0.79	0.65	0.675	0.605	0.166191	0.0174866	0.00821602
L46297	pi343	prophage pi3 protein 43
L68605	yqgf	hypothetical protein	0.37	0.3	0.54		0.0408443	0.0570129
L0207	ftsa	hypothetical protein	1.15	0.93	0.855	0.835	0.795522	0.126065	0.078027	0.776403	0.806134	0.746002	0.669118	0.0127611	0.00650859	0.0472965
L33412	ysfa	hypothetical protein	0.9	0.955	0.975	1.06	0.869632	0.7283	0.474764	0.846364	0.942121	0.811735	0.785323	0.417134	0.0303488	0.196052
L37880	ywff	hypothetical protein	1.2	1.05	1.195	1.24	0.864116	0.144138	0.127291	0.900601	0.9902	1.05214	1.15073	0.850842	0.464056	0.5202
L180104	umuc	umuc	0.54	0.37	0.32	0.285	0.0139386	0.00216919	0.00307314
L47257	ycej	hypothetical protein	0.35	0.215	0.06	0.055	0.00415785	0.00251346	0.0146857	0.032784	0.051892	0.0690995	0.030735	0.0002489	0.0012528	1.63223e-06
L188881	ysaa	hypothetical protein	1.11	1.105	1.055	1.09	0.725761	0.463176	0.375176
L126240	yhch	hypothetical protein	0.46	0.63	0.66	0.635	0.146885	0.0127607	0.0103803
L162952	ydgd	hypothetical protein	0.68	0.8	0.715	0.72	0.419295	0.0446165	0.0626829
L45002	pyrb	aspartate carbamoyltransferase catalytic subunit (ec:2.1.3.2)	0.96	0.7	0.72	0.81	0.236284	0.0274976	0.057581	0.746118	0.774373	0.636713	0.564366	0.0394334	0.00817857	0.0102968
L134243	mura2	udp-n-acetylglucosamine 1-carboxyvinyltransferase (ec:2.5.1.7)	1.27	1.135	1.06	1.14	0.72629	0.55959	0.142626	0.990864	0.959288	1.10322	1.08425	0.481727	0.170657	0.651846
L29672	pgsa	cdp-diacylglycerol--glycerol-3-phosphate 3-phosphatidyltransferase	0.91	1.03	1.08	1.04	0.921678	0.37808	0.582216	1.17708	1.42754	1.20483	1.39499	0.0503679	0.318502	0.238675
L54406	yqfc	hypothetical protein
L30909	pi316	prophage pi3 protein 16	0.45	0.755	0.51	0.71	0.275905	0.00371153	0.226364
L0122	kinb	sensor protein kinase	1.35	1.22	1.155	1.07	0.501567	0.145444	0.413735	1.09778	0.917928	1.03307	1.39979	0.338617	0.691782	0.199871
L31280	ycdb	hypothetical protein	1.18	1.145	0.695	0.78	0.843934	0.0239094	0.0406975	0.75276	0.822587	0.79497	0.827028	0.0276564	0.0341356	0.297344
L195720	yhje	hypothetical protein	0.62	0.79	0.745	0.74	0.376912	0.029239	0.0285678
L33661	pi322	major head protein precursor	0.36	0.545	0.33	0.43	0.0881175	0.00650999	0.116442
L102317	hsla	hu like dna-binding protein	1.04	1.735	1.425	1.775	0.102847	0.0344179	0.00676728	0.802815	0.974938	0.939748	1.00668	0.695886	0.411466	0.975572
L0206	ftsy	hypothetical protein	0.99	1.16	1.08	1.125	0.642792	0.331222	0.196329	1.25306	0.964355	0.906878	1.27754	0.618817	0.3967	0.196214
L166512	zitq	zinc abc transporter atp binding protein	0.73	0.795	1.055	0.965	0.429576	0.458765	0.664804	0.993342	1.02017	1.11603	1.418	0.808611	0.246823	0.218478
L196904	yljg	hypothetical protein	0.89	1.12	1.385	1.18	0.777123	0.0393236	0.0988664
L26878	ykce	hypothetical protein	0.77	0.94	0.935	0.93	0.82204	0.56312	0.488977
L44260	pi214	hypothetical protein
L85575	dpsa	non-heme iron-binding ferritin	1.71	1.975	0.84	1	0.0489389	0.208912	0.934971	0.463024	0.692008	0.625486	0.439579	0.0584805	0.0355532	0.00245279
L200063	rlre	putative capsule transcription regulator; lysr-family regulator;
L160556	ybga	hypothetical protein						0.0570129	0.0448791
L194192	ynjg	hypothetical protein
L0104	argc	n-acetyl-gamma-glutamyl-phosphate reductase (ec:1.2.1.38)	2.61	1.975	1.385	1.26	0.150222	0.515988	0.918438	1.21221	1.12507	1.04546	0.923958	0.204524	0.976111	0.395468
L0092	thrc	threonine synthase (ec:4.2.3.1)	1.48	1.33	1.23	1.305	0.371667	0.0565876	0.0349554	0.99654	1.11218	1.10587	1.08758	0.194074	0.211762	0.685024
L65707	ycgf	hypothetical protein	0.53	0.5	0.42	0.375	0.0499011	0.00767177	0.00274051
L189326	ybij	hypothetical protein
L167770	yhge	hypothetical protein
L164461	ydgf	hypothetical protein	2.05	2.09	0.935	0.931667	0.387358	0.552938	0.375396	0.83904	0.94468	1.05528	0.77012	0.405981	0.644846	0.16686
L152588	sbcc	atp-dependent dsdna exonuclease	1.13	1.21	0.915	0.975	0.539635	0.297737	0.72777
L75317	ykhg	hypothetical protein		0.91	0.555	0.645	0.832958	0.00750225	0.0119494
L142159	ldhx	l-lactate dehydrogenase (ec:1.1.1.27)	1.26	1.305	1.62	1.575	0.390269	0.0208035	0.0106421
L200072		hypothetical protein
L107339	ps210	prophage ps2 protein 10
L110165	rpsn2	30s ribosomal protein s14	0.47	0.81	1.035	1.04	0.414387	0.951712	0.834612
L86338	yeif	hypothetical protein	0.89	0.94	4.18	0.915	0.725111	0.316744	0.498241	0.781335	0.887112	0.910714	1.26038	0.144434	0.190598	0.438998
L51016	pi107	prophage pi1 protein 07	0.36	0.59	0.94	0.74	0.113828	0.625126	0.277596
L102979	ynac	abc transporter abc binding and permease protein	0.77	0.87	0.6	0.56	0.545702	0.03931	0.0438773	0.714384	0.901461	0.879728	0.8065	0.27576	0.163439	0.216842
L75676	yghe	hypothetical protein
L114099	ytda	hypothetical protein								2.61085	2.11628	2.09849	3.31229	0.00875032	0.0964515	0.0122003
L177031	yphf	hypothetical protein	3.67	3.085	2.49	2.5	0.146581	0.0523861	0.085763	1.86767	1.73356	2.21167	3.65409	0.00141247	0.015737	0.000796762
L200126		trna-leu
L115661	yrbg	hypothetical protein		0.98	0.59	0.58	0.96387	0.0712793	0.00701391
L106755	ynae	hypothetical protein	0.49	0.46	0.4	0.29	0.033862	0.0478305	0.0175584
L44747	ps117	prophage ps1 protein 17							0.253789
L0020	uxua	mannonate dehydratase (ec:4.2.1.8)	0.83	0.525	0.625	0.51	0.0643233	0.00912445	0.0122231
L0238	murg	undecaprenyldiphospho-muramoylpentapeptide	1.08	1.045	1.075	1.075	0.877	0.377032	0.461629	0.694692	0.925564	0.767206	0.745236	0.429665	0.00717812	0.125069
L195366	ysbb	hypothetical protein	1.27	1.41	1.715	1.805	0.256741	0.0092334	0.00587548
L0324	papl	trna cca-pyrophosphorylase (ec:2.7.7.25 2.7.7.21)	1.24	1.165	1.16	1.16	0.602068	0.1659	0.216744	0.935966	0.952483	1.07798	0.961832	0.551945	0.399364	0.885
L153973	mscl	large-conductance mechanosensitive channel	0.42	0.655	0.63	0.615	0.172263	0.0134798	0.0317007	0.83888	0.81894	0.83264	0.9856	0.0617485	0.0940252	0.956981
L0359	tyrs	tyrosyl-trna synthetase (ec:6.1.1.1)	2.47	2.885	4.06	4.49	0.0192554	0.00187874	0.00995193	1.34345	1.62148	2.16233	2.67569	0.00273699	0.000582886	0.00121834
L65440	ywie	hypothetical protein								3.48883	2.52394	2.61325	2.01078	0.00135403	0.000878182	0.032567
L148976	optd	oligopeptide abc transporter atp binding protein	1.06	1.355	1.72	1.65	0.364937	0.00698675	0.00857904	1.1025	1.27617	1.23597	1.14777	0.0300278	0.0412909	0.447829
L52191	pi109	prophage pi1 protein 09	0.35	0.6	0.855	0.645	0.122221	0.461162	0.201968
L64445	ywic	hypothetical protein		4.145	1.495	1.485	0.094651	0.0125379	0.0307922
L133858	yrfb	nadh-dependent oxidoreductase	0.86	0.535	0.8	0.63	0.0676225	0.135509	0.0501284
L200076		hypothetical protein
L173048	ydhd	hypothetical protein	0.77	0.82	0.855	0.86	0.474907	0.100595	0.144562
L139276	ylde	hypothetical protein	0.63	0.795	0.665	0.64	0.388417	0.0127157	0.0194019	0.967092	1.03936	0.798513	0.670092	0.685228	0.0425312	0.0478509
L200134		trna-leu
L200141		trna-leu
L0243	cody	transcriptional repressor cody	0.86	1.085	0.93	1.005	0.776053	0.415988	0.996035	0.872356	0.865785	0.931809	0.910876	0.0543654	0.294725	0.600018
L22059	yacd	hypothetical protein	1.33	1.18	0.715	0.81	0.563877	0.0200365	0.184681
L196077	ysbc	hypothetical protein	1.05	1.26	1.495	1.5	0.427516	0.0125379	0.0153845
L4536	ygaf	hypothetical protein
L36404	pi201	integrase	1.4	1.04	0.68	0.675	0.912616	0.0196203	0.0226356
L144551	yjed	hypothetical protein						0.0401378	0.0295265
L87336	ygii	hypothetical protein	1.64	1.415	1.135	1.185	0.344359	0.149105	0.138809
L147466	ptnd	mannose-specific pts system component iid (ec:2.7.1.69)	1.15	1.82	1.895	2.025	0.111879	0.105901	0.0642022	0.882734	0.974578	1.02174	0.946936	0.673103	0.846189	0.708265
L132712	ybdd	hypothetical protein	1.3	1.27	1.165	1.265	0.41329	0.115618	0.092305	0.919552	0.934517	0.970449	1.01238	0.282547	0.648403	0.950718
L0098	aspb	aspartate aminotransferase (ec:2.6.1.1)	2.08	1.755	1.285	1.235	0.208497	0.0405719	0.116334	0.923328	0.921109	0.919312	0.97554	0.219251	0.243858	0.885571
L9089	yeah	diphosphomevalonate decarboxylase	0.92	0.95	1.055	1.03	0.854704	0.458765	0.666028	1.32901	1.264	1.11456	1.62668	0.0465381	0.902906	0.100687
L127223	ypcg	sugar abc transporter substrate binding protein	0.58	0.655	0.15	0.155	0.168677	0.00391021	0.00945289	0.380725	0.489908	0.258068	0.18387	0.000851723	0.000383302	1.77545e-05
L70979	copb	copper-potassium transporting atpase b	0.47	0.545	0.515	0.49	0.0801809	0.0059377	0.00543081
L4747	yqac	hypothetical protein	0.8	1.01	1.21	1.145	0.99931	0.0760095	0.155416	1.2441	1.21255	1.16815	0.6552	0.0686662	0.17509	0.145108
L132251	yjde	multidrug resistance protein	0.96	1.12	1.14	1.08	0.828708	0.149898	0.495269
L80679	yqia	multidrug transporter	0.72	0.995	2.043	2.15	0.94364	0.00381018	0.00437636
L148897	yheg	hypothetical protein	1.38	1.245	1.225	1.385	0.500202	0.10113	0.0509505
L62931	cdd	cytidine deaminase (ec:3.5.4.5)	0.7	0.785	0.665	0.59	0.396642	0.0189235	0.00754499
L5776	lgt	prolipoprotein diacylglyceryl transferase	1.47	1.24	1.355	1.37	0.525985	0.0240103	0.0375649
L175357	pota	spermidine/putrescine abc transporter atp-binding protein	1.69	1.045	0.885	0.755	0.902012	0.205017	0.0660627	0.792275	0.954425	0.949533	0.952725	0.550615	0.509012	0.731983
L112499	ypbc	hypothetical protein
L197255	ynjj	hypothetical protein	0.39	0.385	0.275	0.23	0.0309894	0.00542372	0.00837568
L145357	yhee	hypothetical protein	1.02	0.915	0.985	0.935	0.745117	0.83695	0.535937
L124628	dexb	alpha 1-6-glucosidase (ec:3.2.1.70)	0.64	0.69	0.31	0.3	0.215149	0.0182877	0.0174063
L26428	yweb	hypothetical protein	1.41	1.035	0.78	0.8	0.928608	0.0386311	0.0583222
L102051	yrab	hypothetical protein	1.18	1.44	1.17	1.09	0.511195	0.138191	0.27253	1.34041	1.0438	0.934233	1.02779	0.828874	0.43243	0.898418
L66407	ymgi	hypothetical protein	0.43	0.575	0.29	0.225	0.10606	0.00200009	0.00300365
L17182	yudf	hypothetical protein		6.63	1.465	1.49	0.0999347	0.046424	0.0370364
L52644	aldr	aldr	0.48	0.555	0.635	0.62	0.0946355	0.022	0.00914435
L48582	pi222	prophage pi2 protein 22	0.33	0.475	0.335	0.385	0.0566343	0.0100697	0.0629995
L150515	sers	seryl-trna synthetase (ec:6.1.1.11)	1.02	1.135	1.345	1.455	0.657367	0.0275704	0.0217814	1.04331	1.17477	1.30978	1.40174	0.0741327	0.0239817	0.085294
L200090		trna-pro
L134606	yvfb	hypothetical protein
L0165	riba	3.4-dihydroxy-2-butanone 4-phosphate synthase (ec:3.5.4.25)	0.32	0.31	0.31	0.1875	0.00804637	0.00457975	0.000579568
L0251	rexa	atp-dependent exonuclease subunit a	0.74	0.93	0.88	0.88	0.658087	0.268025	0.31168	0.820715	0.922238	0.948257	0.867663	0.258612	0.462204	0.420702
L119676	yfca	abc transporter atp binding protein
L1178	yiaa	hypothetical protein	0.89	1.08	1.255	1.295	0.805469	0.050662	0.0367033
L0414	rplr	50s ribosomal protein l18	1.23	1.445	2.08	2.445	0.22621	0.00378499	0.00618692	1.12396	1.10799	1.19203	1.37636	0.123672	0.0316238	0.105729
L159386	pstf	phosphate abc transporter substrate binding protein
L157730	ythb	hypothetical protein
L200083		trna-met
L101560	glyq	glycyl-trna synthetase subunit alpha (ec:6.1.1.14)	2.89	2.015	2.24	2.285	0.122542	0.00734795	0.00621947	1.36689	1.38196	1.36312	1.39161	0.01281	0.0185791	0.0970527
L37338	yede	hypothetical protein	4.25	2.77	1.975	2.885	0.0439275	0.382458	0.244927	1.30987	1.50496	1.19533	0.848853	0.00274602	0.0371108	0.359073
L165279	ynge	sugar abc transporter atp binding protein	1.56	1.235	0.955	0.975	0.580911	0.560153	0.710231	0.837148	0.870049	0.826123	0.903496	0.0564145	0.0251858	0.553485
L0061	aroe	shikimate 5-dehydrogenase (ec:1.1.1.25)	1.22	1.13	1.18	1.335	0.734955	0.13515	0.0287593	1.00395	1.01565	0.972502	1.84891	0.799349	0.644946	0.0472322
L92464	yejd	hypothetical protein
L0101	meta	homoserine o-succinyltransferase (ec:2.3.1.46)	1.54	1.12	0.72	0.71	0.698475	0.0274976	0.0240668
L100735	ytbd	hypothetical protein	0.64	0.59	0.63	0.665	0.102858	0.0663612	0.117637
L50874	pi226	prophage pi2 protein 26					0.698482		0.357189
L152603	tagb	teichoic acid biosynthesis protein b		1.47	1.57	1.7	0.407811	0.0890415	0.0807882
L79717	yujd	abc transporter atp binding protein
L142733	ytgh	hypothetical protein	0.65	1.205	0.635	0.625	0.784894	0.0183016	0.0102276	0.752484	0.815828	0.668573	0.544302	0.0473991	0.00540993	0.00940683
L69000	yogl	transcription regulator
L55698	pi232	prophage pi2 protein 32	0.36	0.5	0.24	0.395	0.0651076	0.0165402	0.125547
L116532	lmra	multidrug resistance abc transporter atp binding and permease	0.82	0.815	0.98	0.96	0.454629	0.767358	0.583752
L0304	liga	nad-dependent dna ligase liga (ec:6.5.1.2)	1.07	1.105	1.04	1.03	0.734581	0.584528	0.74544	0.834372	0.907457	0.962951	1.0451	0.169288	0.583549	0.81889
L26722	yqcd	hypothetical protein		0.68	0.46	0.72	0.407363	0.0406979	0.150213
L41335	noxb	nadh dehydrogenase	1.78	1.585	1.18	1.31	0.299031	0.0928517	0.0343208	0.838916	0.907972	0.929676	0.90679	0.170133	0.302606	0.584761
L0087	cyse	serine acetyltransferase (ec:2.3.1.30)	0.79	0.805	1.02	0.985	0.454315	0.77338	0.831654	1.32079	1.23089	1.34239	1.51463	0.0754664	0.0537693	0.151523
L22116	cela	6-phospho-beta-glucosidase (ec:3.2.1.86)	0.84	0.75	0.6	0.6	0.326952	0.0238655	0.0224791
L0344	args	arginyl-trna synthetase (ec:6.1.1.19)	1.6	1.68	0.98	1.15	0.110074	0.79819	0.719542	0.905534	0.920845	0.923059	0.885989	0.24466	0.22272	0.50198
L200034		hypothetical protein
L20773	ymcc	hypothetical protein
L64021	pi133	terminase small subunit	0.45	0.74	0.75	0.78	0.267098	0.223961	0.380424
L0384	rpsg	30s ribosomal protein s7	1.35	1.53	1.825	2.34	0.172384	0.00572747	0.00722692	1.22653	1.23584	1.33813	1.50242	0.022943	0.00916674	0.0502328
L0376	tsf	elongation factor ts	1.32	1.33	1.35	1.58	0.33724	0.0253471	0.0128655	1.1213	1.1311	1.19607	1.27747	0.0742197	0.0302019	0.203667
L5126	ndrh	nrdh								3.03781	2.39141	3.03883	2.41649	0.00860253	0.00250445	0.0103887
L145757	yneh	hypothetical protein	1.24	1.305	1.015	1.13	0.616093	0.969815	0.170919
L54546	fadd	long-chain acyl-coa synthetase (ec:6.2.1.3)	2.05	1.74	1.395	1.415	0.173368	0.0525774	0.0606622	1.34032	1.31811	1.25423	1.40784	0.00465218	0.0202893	0.0866313
L0038	citc	acetate-sh-citrate lyase ligase (ec:6.2.1.22)	1.05	0.795	0.655	0.555	0.33791	0.239757	0.189271	1.01832	1.03144	0.959065	0.978155	0.660481	0.496599	0.879491
L133761	ytfb	hypothetical protein	1.68	1.445	1.145	1.165	0.341947	0.254193	0.346826	0.803866	0.894289	0.882831	0.787118	0.163404	0.118554	0.199942
L0328	trub	trna pseudouridine synthase b (ec:4.2.1.70)	1.17	1.195	1.02	1.06	0.582585	0.820374	0.457055
L154885	def	peptide deformylase (ec:3.5.1.88)	0.75	0.84	0.815	0.855	0.543485	0.0856203	0.188247	0.904935	0.827645	1.02611	0.929985	0.0586686	0.761801	0.670505
L106356	yjaf	hypothetical protein	0.75	1.07	0.79	0.84	0.822175	0.0548649	0.10261	1.18301	1.15834	1.14982	1.11768	0.0872632	0.0752764	0.596768
L18647	yudh	hypothetical protein	1.96	1.94	1.095	1.09	0.087775	0.405218	0.469754	0.93744	0.89922	0.923384	0.910224	0.244507	0.397632	0.727563
L88187	purb	adenylosuccinate lyase (ec:4.3.2.2)	1.97	1.46	1.36	1.53	0.453148	0.134253	0.0494542	1.2823	1.26943	1.39034	1.58327	0.00856571	0.00478682	0.0279416
L0422	rpmb	50s ribosomal protein l28								1.15116	1.13039	1.21181	1.21429	0.0772579	0.0242277	0.295316
L108967	ylag	hypothetical protein	1.36	1.205	1.075	0.97	0.550793	0.350693	0.692574	0.986868	0.923956	0.898355	0.85781	0.24926	0.131825	0.399073
L93500	gcp	putative dna-binding/iron metalloprotein/ap endonuclease	0.83	0.87	1.145	1.14	0.577921	0.313187	0.245362	0.883596	0.874298	0.961353	1.04212	0.151383	0.645088	0.878149
L136943	yjdj	potassium channel protein
L198787	yljj	hypothetical protein	0.64	1.04	1.365	1.145	0.854327	0.153362	0.146872	1.15084	0.903947	0.905072	0.741449	0.389622	0.405577	0.122461
L90287	dltb	peptidoglycan biosynthesis protein	0.96	0.62	0.805	0.735	0.137839	0.404551	0.326781
L12942	yibb	hypothetical protein	0.81	1.145	1.37	1.335	0.996758	0.0690991	0.0883993
L0068	hisb	imidazoleglycerol-phosphate dehydratase (ec:4.2.1.19)
L137446	tagh	teichoic acid abc transporter atp binding protein						0.0204962	0.015997
L0135	llrf	two-component system regulator	0.97	0.885	0.775	0.805	0.650734	0.141356	0.199408	1.04755	1.03852	1.02696	1.07188	0.737141	0.792583	0.713307
L156251	pstc	phosphate abc transporter permease protein	0.75	0.97	1.045	0.96	0.784724	0.917078	0.708645	1.15034	1.24167	1.1649	1.09805	0.0682095	0.133769	0.729026
L69467	pi138	prophage pi1 protein 38		1.07	1.71	1.42	0.879575	0.0696003	0.138397
L143791	cmk	cytidylate kinase (ec:2.7.4.14)	2.06	1.965	1.015	1.165	0.228277	0.835176	0.143984	1.03283	1.06528	0.968383	1.14241	0.325527	0.636263	0.46232
L0378	rpsa	30s ribosomal protein s1	1.05	1.245	1.65	1.55	0.470808	0.097445	0.0361631	1.02465	1.10888	1.24463	1.46798	0.181908	0.0402169	0.0794777
L131245	recu	holliday junction-specific endonuclease	0.76	0.735	0.685	0.665	0.299668	0.0259504	0.0179294
L156225	yjfg	hypothetical protein	0.89	0.88	0.75	0.7	0.649697	0.0323373	0.0183713
L183563	pyrz	dihydroorotate dehydrogenase electron transfer subunit (ec:1.3.3.1)	1.16	0.9	0.76	0.765	0.431657	0.0684245	0.178106	0.913836	0.889612	0.843249	0.69945	0.28511	0.200558	0.0784041
L149781	yrgg	hypothetical protein	0.69	0.82	0.745	0.825	0.485684	0.0270258	0.0751451
L0311	pi114	dna replication protein	0.31	0.51	0.63	0.515	0.0683021	0.171501	0.124878
L191051	ynjc	hypothetical protein
L131803	rmah	transcription regulator	1.04	1.21	1.055	1.1	0.523935	0.733273	0.242235
L25903	yqcc	hypothetical protein	0.61	0.645	0.61	0.7	0.16126	0.0352381	0.0220984
L188550	yjie	hypothetical protein	0.88	1	1.14	1.055	0.96871	0.149898	0.696613	0.97263	1.07321	0.996518	0.971517	0.333619	0.939899	0.844948
L152419	ytgg	putative 6-phosphogluconolactonase	0.65	0.76	0.75	0.745	0.345365	0.0629827	0.0797034	0.76422	0.856073	0.88862	0.64093	0.0619185	0.228724	0.0313223
L17781	yibf	hypothetical protein	0.63	1.075	1.2	1.165	0.874333	0.230217	0.168729
L0027	galt	galactose-1-phosphate uridylyltransferase (ec:2.7.7.12)	1.54	1.135	1.29	0.64	0.661956	0.812046	0.102194					0.601172	0.0959679
L80191	yaia	hypothetical protein	0.47	0.49	0.505	0.475	0.0457406	0.00380364	0.00329113	0.80411	0.914037	0.835656	0.635909	0.270422	0.0917164	0.029213
L200082		trna-ser
L95210	ycjh	hypothetical protein	1.57	1.445	1.14	1.155	0.392079	0.297168	0.313655	1.6753	1.40643	2.0984	1.87915	0.0108071	0.00405438	0.0118666
L126998	yvec	hypothetical protein	0.85	1.12	1.195	1.34	0.690632	0.0962743	0.0581451	0.65928	0.895093	1.1344	1.37741	0.292987	0.0870728	0.101711
L35751	ysfc	polysacharide biosynthesis protein	1.16	1.035	1.165	0.97	0.91095	0.130477	0.683811
L187045	yfii	hypothetical protein	1.39	1.715	2.24	2.3	0.0987751	0.00229013	0.00526251
L108503	ydaf	hypothetical protein	0.86	1.175	1.315	1.29	0.68225	0.159326	0.104615
L12334	yabb	transcription regulator						0.508807
L190226	ywag	lipopolysaccharide biosynthesis protein	1.64	1.275	1.01	1	0.502515	0.908659	0.981924	1.21509	1.11036	1.3305	1.10368	0.226154	0.0319591	0.618474
L22437	pi312	prophage pi3 protein 12	0.5	0.725	0.79	0.97	0.242932	0.150745	0.676408
L82956	yujg	hypothetical protein		0.84	1.215	1.23	0.698482	0.448473	0.265164
L199664	ypji	hypothetical protein	1.12	1.14	0.83	0.92	0.780592	0.146407	0.284873
L198533	ps303	prophage ps3 protein 03
L200066	yref	hypothetical protein	0.81	0.73	0.665	0.695	0.283475	0.0315989	0.0226698
L109162	ydag	abc transporter atp binding and permease protein	1.18	1.215	1.265	1.34	0.501799	0.0449505	0.0380149	0.774384	0.984795	0.964339	1.03401	0.775133	0.634615	0.989615
L50174	yafe	hypothetical protein	1.34	1.61	2.095	1.96	0.252491	0.00867387	0.0495399
L85764	ykie	hypothetical protein	0.43	0.53	0.36	0.335	0.071505	0.00139022	0.00338856	0.584906	0.979635	0.915089	0.987394	0.672849	0.427274	0.76951
L115789	yhbf	hypothetical protein	1.2	1.01	0.965	1	0.992101	0.702002	0.981924
L151001	ylfb	hypothetical protein	1.2	1.32	1.395	1.765	0.381264	0.259236	0.279555
L0113	otca	putrescine carbamoyltransferase (ec:2.1.3.3)
L28204	yccj	hypothetical protein	0.8	1.28	1.39	1.44	0.44164	0.0564643	0.0174707	1.22314	1.21071	1.31809	1.38992	0.0327999	0.0345393	0.113668
L0335	lspa	lipoprotein signal peptidase (ec:3.4.23.36)	0.85	1.08	1.035	0.97	0.796846	0.730191	0.70127
L0019	uxac	glucuronate isomerase (ec:5.3.1.12)	0.92	0.62	0.75	0.62	0.132758	0.0476447	0.0171185	0.896896	0.965448	0.994397	0.527527	0.675017	0.855809	0.0412419
L198515	groes	co-chaperonin groes	2.63	2.455	1.12	1.285	0.126327	0.600814	0.242582	1.31894	1.23465	1.02778	1.23143	0.0180024	0.745963	0.455128
L171802	yhhc	hypothetical protein		1.34	2.91	3.435	0.522289	0.00205352	0.0111407
L26054	yccf	hypothetical protein	0.94	1.2	1.375	1.385	0.613273	0.0350835	0.0284844	1.21072	1.17591	1.25281	1.22337	0.0340718	0.0312979	0.316072
L8105	atpg	f0f1 atp synthase subunit gamma (ec:3.6.3.14)	0.81	1.045	1.305	1.235	0.978854	0.0650858	0.0703051	1.19165	1.18522	1.04689	0.933918	0.0784036	0.777958	0.675104
L40611	ps108	prophage ps1 protein 08
L82103	pi148	prophage pi1 protein 48					0.784997		0.0626313
L22691	yudl	hypothetical protein	0.92	0.735	1.12	1.005	0.293775	0.496147	0.810009
L118271	buta	acetoin reductase (ec:1.1.1.5)	0.35	0.42	0.17	0.155	0.0335079	0.00197004	0.00360908
L49325	yqei	cation transport protein	0.76	0.565	0.595	0.525	0.0884381	0.00820049	0.0219003
L0031	lacr	lactose transport regulator	2	2.695	1.61	1.855	0.0143291	0.215194	0.051963
L9255	yucf	hypothetical protein	1.67	1.605	1.04	1.085	0.303681	0.779037	0.775205	1.05161	0.923536	0.901439	0.946597	0.300526	0.167182	0.757304
L0296	muty	a/g-specific adenine glycosylase (ec:3.2.2.1)	1.45	1.295	1.63	1.605	0.378146	0.00777972	0.0121943
L108989	scpa	segregation and condensation protein a	0.85	0.98	1.215	1.09	0.872382	0.0799561	0.300079
L148957	mtsa	manganese abc transporter substrate binding protein	0.82	0.915	0.71	0.715	0.721422	0.02208	0.0418897
L185605	ywad	hypothetical protein
L190278	ypja	dehydrogenase	0.7	0.62	0.575	0.54	0.132491	0.00712087	0.00717374
L127921	yvee	hypothetical protein	0.7	1.085	0.865	0.935	0.943836	0.220024	0.535937
L200028		hypothetical protein
L58927	pi237	prophage pi2 protein 37	0.39	0.56	0.27	0.455	0.0964783	0.0188017	0.122198
L187918	ynii	hypothetical protein	0.88	0.78	0.84	0.765	0.394968	0.120425	0.0354796
L54059	yuhb	protease	1.96	2.18	1.565	1.565	0.150608	0.010599	0.0302281	1.09816	1.18239	1.37838	1.29409	0.0417333	0.0111975	0.178586
L0279	dnah	dna polymerase iii subunits gamma and tau (ec:2.7.7.7)	1.15	1.02	1.07	1.095	0.967814	0.396521	0.25629	0.833966	0.825983	0.869627	0.751744	0.0672451	0.173781	0.30648
L29477	yccl	hypothetical protein		1.29	2.12	2.375	0.575461	0.00661977	0.00817109
L174946	ybhd	hypothetical protein	1.82	1.59	0.61	0.58	0.254596	0.00856032	0.0136012	0.898485	0.988162	0.760427	0.488996	0.829066	0.010658	0.0032882
L58914	yuhh	hypothetical protein	1.12	1.065	1.135	1.095	0.827951	0.171819	0.287578
L68066	ysid	hypothetical protein	0.93	0.96	1.035	0.93	0.858886	0.730191	0.337569	0.946405	1.0357	0.770663	1.78012	0.737776	0.0363213	0.0595443
L67158	glnr	glutamine synthetase repressor	2.69	2.51	2.605	3.13	0.277419	0.0124344	0.00247891
L46679	ygea	hypothetical protein	1.35	1.525	1.3	1.265	0.173409	0.059008	0.0773172
L0168	menf	menaquinone-specific isochorismate synthase (ec:5.4.4.2)	0.65	0.65	0.875	0.875	0.166379	0.135775	0.137261
L140754	pppl	serine/threonine phosphatase	1.08	1.14	1.145	1.085	0.730126	0.15277	0.314447	0.82398	0.867993	0.94855	0.72414	0.0579812	0.428571	0.0988546
L24511	lmrp	lmrp						0.00238698	0.00294122
L167426	zits	zinc abc transporter substrate binding protein	0.54	0.605	0.72	0.675	0.117573	0.031742	0.0267489	0.77184	0.81442	0.81892	0.89664	0.0644873	0.0725329	0.686605
L0156	enga. yfgk. yphc	gtp-binding protein enga	0.68	0.83	1.005	1.04	0.472563	0.964181	0.682456	1.17099	1.069	1.08943	1.11891	0.416028	0.351958	0.588715
L200046	citg	tca cycle; may contain a frameshift mutation; functional enzyme may	0.77	0.605	0.815	0.69	0.118991	0.397136	0.283291
L200038		hypothetical protein
L171552	yfhb	hypothetical protein	0.99	0.83	0.85	0.82	0.517577	0.113061	0.0683098
L0011	pmg	phosphoglycerate mutase (ec:5.4.2.1)	1.98	2.045	1.65	1.97	0.377906	0.00905876	0.00792314	1.13955	1.12118	1.22477	1.60667	0.0937986	0.0190957	0.0319742
L19710	ymca	hypothetical protein
L161121	ypgb	oxidoreductase							0.607954
L4702	nrdi	ribonucleotide reductase stimulatory protein	0.53	0.795	1.16	1.075	0.357716	0.501266	0.670773
L137682	pbp2b	penicillin-binding protein 2b	0.95	1.045	1.24	1.305	0.891643	0.0525037	0.0344328
L198056	exoa	exodeoxyribonuclease a	0.74	0.68	0.805	0.795	0.206549	0.0617279	0.0527891	0.949438	0.908146	1.12616	1.03049	0.162636	0.188917	0.933544
L70239	pi251	holin	0.47	0.655	0.52	0.73	0.170567	0.0523028	0.288656
L0307	dnae	dna polymerase iii dnae (ec:2.7.7.7)	0.78	0.795	0.67	0.66	0.411559	0.0354155	0.0434056	0.69576	0.59092	0.54776	0.46344	0.00776655	0.00790138	0.00382844
L83296	rbsc	ribose abc transporter permease protein	0.45	0.75	1.165	0.955	0.284459	0.869901	0.693275
L65498	yogg	hypothetical protein	0.84	0.985	0.885	0.89	0.95723	0.238064	0.23193	1.0093	0.941148	0.921308	0.695568	0.493065	0.370091	0.202636
L139168	daca	d-alanyl-d-alanine carboxypeptidase	1.6	1.42	1.16	1.14	0.301254	0.153536	0.169754	1.16853	1.18827	1.27933	1.13636	0.0880689	0.0560701	0.637114
L22498	ywdg	hypothetical protein	1.24	1.355	0.915	0.91	0.534875	0.28381	0.241005
L96658	usp45	hypothetical protein	5.19	5.49	2.48	2.765	0.0124424	0.00746817	0.00233849	0.819504	0.779835	0.708643	1.53261	0.0125163	0.02896	0.350488
L135296	tagr	transcription regulator
L0320	rnhb	ribonuclease hii (ec:3.1.26.4)	0.85	0.88	0.94	0.94	0.642863	0.40238	0.398226
L74935	rpmg	50s ribosomal protein l33
L91510	dlta	d-alanine--poly(phosphoribitol) ligase subunit 1 (ec:6.1.1.13)	1.02	0.65	0.785	0.72	0.160207	0.382366	0.319507	0.88479	0.985263	1.15286	0.797895	0.791908	0.210709	0.195154
L64332	ceo	n5-carboxyethyl-ornithine synthase (ec:1.5.1.24)	0.48	0.65	0.465	0.37	0.164157	0.0126458	0.00826894
L95012	dgka	diacylglycerol kinase (ec:2.7.1.107)	0.69	0.82	1.065	0.985	0.482661	0.563223	0.837171
L18686	ygbg	ribonuclease z (ec:3.1.26.11)	0.98	1.05	1.035	1.015	0.876908	0.644922	0.970297
L10754	yoba	hypothetical protein	0.34	0.62	0.335	0.32	0.134359	0.00274775	0.00395785	0.873712	0.795904	0.583567	0.446348	0.0200686	0.00076236	0.00183339
L200055		hypothetical protein
L0059	aroc	chorismate synthase (ec:4.2.3.5)	0.91	0.945	0.96	1.04	0.80626	0.595077	0.623682	0.784555	0.846518	0.972318	1.12815	0.0423979	0.648075	0.579061
L155602	yffd	dinucleoside polyphosphate hydrolase	0.5	0.65	0.65	0.625	0.164745	0.0117443	0.0160834
L5013	ps312	prophage ps3 protein 12
L181494	yvjb	hypothetical protein	1.59	1.3	1.135	1.075	0.378156	0.162857	0.349889	1.62279	1.3346	1.33787	1.5213	0.0343167	0.0766396	0.0427713
L164012	yjge	amino acid abc transporter atp binding protein	1.49	1.3	1.445	1.28	0.372741	0.060304	0.0519267	1.05699	0.993331	0.965341	1.19717	0.885899	0.595297	0.41159
L178384	ydhf	hypothetical protein
L0262	recg	atp-dependent dna helicase recg (ec:3.6.1.-)	0.8	0.95	0.89	0.895	0.73136	0.298789	0.332155	1.04978	1.06559	1.39204	1.45665	0.462779	0.417417	0.548126
L0432	tra981a	transposase of is981a	0.7	0.665	0.66	0.6	0.185823	0.0127607	0.00812511
L149891	mtsc	manganese abc transporter permease protein		1.265	0.98	0.865	0.490874	0.784361	0.147668
L29314	ywec	hypothetical protein	0.79	0.62	0.575	0.47	0.131483	0.0157475	0.00632862
L9639	ycba	hypothetical protein	1.49	1.87	2.27	1.98	0.0636724	0.00287795	0.00487338
L125244	yvea	hypothetical protein	0.87	0.7	0.525	0.525	0.238321	0.0322593	0.0263469
L0033	pdha	pdh e1 component alpha subunit (ec:1.2.4.1)	0.83	0.735	0.53	0.52	0.300713	0.00581884	0.0101005	0.625328	0.728776	0.542103	0.429126	0.00898071	0.000827584	0.00141807
L129183	pona	penicillin-binding protein 1a	0.81	0.735	0.835	0.785	0.294682	0.0976046	0.0520693	0.60904	0.657013	0.683494	0.633927	0.00412426	0.00294694	0.0304221
L186703	yaje	transposase	0.78	0.665	0.655	0.61	0.185719	0.0175764	0.00875986
L6328	yead	dna replication intiation control protein yaba	0.76	0.9	0.975	0.965	0.665711	0.734342	0.615787
L40973	yqeb	hypothetical protein						0.0959858	0.248071
L0223	ctsr	hypothetical protein	1.71	1.14	0.995	1.03	0.670374	0.919709	0.727996	0.977823	0.913941	0.926371	0.771471	0.264049	0.377559	0.169411
L173921	purl	phosphoribosylformylglycinamidine synthase ii (ec:6.3.5.3)	3.65	3.287	3.675	3.52	0.0610895	0.0346298	0.0353243	1.62084	1.61895	1.93195	1.93332	0.00204857	0.000521134	0.00690695
L36824	pi325	head-tail joining protein
L115265	yhbe	hypothetical protein	1.2	1.025	1.04	1.07	0.948918	0.797256	0.43349
L156674	ybfa	hypothetical protein	0.49	0.715	0.58	0.585	0.24282	0.00685301	0.0126262
L0002	pfka	6-phosphofructokinase (ec:2.7.1.11)	0.83	0.86	1.015	1.125	0.597865	0.835176	0.172612	0.85405	0.889017	0.919855	1.03255	0.095115	0.268711	0.893197
L0355	phet	phenylalanyl-trna synthetase subunit beta (ec:6.1.1.20)	1.46	1.585	2.165	1.985	0.147336	0.0026666	0.00494373	1.17284	1.27961	1.38541	1.38986	0.0151843	0.0100171	0.0912522
L100350	yejj	hypothetical protein	0.96	0.98	1.33	1.43	0.936106	0.0285283	0.0220293
L50637	ycfb	abc transporter atp binding protein	0.87	1.03	1.115	1.125	0.991203	0.209169	0.169896
L46387	pi218	prophage pi2 protein 18	0.33	0.52	0.355	0.415	0.077227	0.0102083	0.08419
L200073		hypothetical protein
L72609	nrdg	anaerobic ribonucleoside-triphosphate reductase activating protein	0.67	0.69	0.66	0.635	0.21658	0.0844871	0.0549261
L11456	yucg	chitin binding protein	0.34	0.355	0.19	0.155	0.019795	0.000990533	0.00189703
L0419	rplw	50s ribosomal protein l23	1.63	2.13	2.55	3.09	0.0423205	0.00835871	0.00895397	0.91289	1.01463	1.09617	1.17861	0.862873	0.201896	0.383064
L27694	fabg2	3-oxoacyl-acyl carrier protein reductase (ec:1.1.1.100)
L2385	glnq	glutamine abc transporter atp-binding protein	1.16	1.13	1.485	1.6	0.678016	0.0130546	0.00956081	1.19538	1.27413	1.27703	1.48435	0.0279201	0.0156943	0.0601089
L89118	yaih	hypothetical protein							0.0400807
L1014	yhdc	acetyl transferase	1.63	1.605	1.165	1.265	0.29758	0.337491	0.0493252
L131806	yvei	hypothetical protein		0.83	1.045	1.105	0.679282	0.979258	0.78039
L181692	pyrf	orotidine 5'-phosphate decarboxylase (ec:4.1.1.23)	0.73	0.505	0.575	0.555	0.0483876	0.00621785	0.0164577	0.970161	0.877387	0.816074	0.84253	0.0960118	0.0269328	0.348664
L7722	ezra	septation ring formation regulator ezra	1.1	0.99	0.76	0.795	0.95763	0.0302823	0.0475591	0.94094	0.888313	0.897963	1.05083	0.0987299	0.165308	0.790707
L47917	ygeb	hypothetical protein							0.270316
L86606	yaie	transporter
L76469	yohh	lipopolysaccharide biosynthesis protein
L0203	nade	nad synthetase (ec:6.3.1.5)	0.85	0.825	0.875	0.8	0.504475	0.210494	0.0501969	0.940815	0.986605	0.936535	0.920153	0.811907	0.302405	0.640268
L200042	ylfg	hypothetical protein	1.54	1.42	1.245	1.225	0.387423	0.0933812	0.0613038	1.13526	0.980753	0.99209	1.20046	0.74487	0.825444	0.326779
L183494	ypie	hypothetical protein
L198940	ybjf	hypothetical protein	1.19	1.25	1.47	1.535	0.448517	0.0137078	0.0119235
L193734	pdc	phenolic acid decarboxylase
L135727	tagl	exopolysaccharide biosynthesis protein						0.0210899	0.0160416
L43328	pi336	prophage pi3 protein 36	0.29	0.46	0.28	0.36	0.05256	0.00451115	0.0662472
L135954	ahpf	alkyl hydroperoxide reductase	0.92	0.965	1.24	1.335	0.899512	0.237751	0.192224	1.25276	1.20725	1.34381	1.37901	0.021497	0.0239794	0.128682
L36511	yufc	hypothetical protein	1.31	1.4	1.1	1.21	0.311068	0.250066	0.149289
L162229	ypgc	transcription regulator						0.164013	0.721528
L0233	xynt	xyloside transporter
L72137	pi144	prophage pi1 protein 44	0.43	0.765	1.185	0.995	0.318062	0.759161	0.715467
L77381	ykhi	transcription regulator
L39306	ps106	prophage ps1 protein 06
L102412	apu	amylopullulanase (ec:3.2.1.41)	0.72	0.875	0.575	0.515	0.521848	0.0570155	0.0173178
L101896	ynaa	hypothetical protein
L13150	csta	carbon starvation protein	0.44	0.83	0.685	0.73	0.343762	0.273749	0.350256
L7043	ps315	prophage ps3 protein 15	1.41	1.33	1.09	1.095	0.378873	0.35058	0.364329
L31711	yseh	hypothetical protein	0.94	1.08	1.38	1.41	0.792449	0.0279658	0.0303362
L159505	fhs	formate--tetrahydrofolate ligase (ec:6.3.4.3)	1.43	1.005	1.24	1.295	0.944931	0.348592	0.339942	1.3294	1.2808	1.19525	1.43711	0.0152198	0.13659	0.106985
L0475	gatc	aspartyl/glutamyl-trna amidotransferase subunit c	1.3	1.34	1.155	1.22	0.512752	0.117876	0.0685227	0.778168	0.909389	0.855432	0.8905	0.238079	0.0655794	0.518677
L107270	yraf	hypothetical protein	1.16	1.43	1.005	1.02	0.284193	0.957349	0.84913
L0016	gpsa	nad(p)h-dependent glycerol-3-phosphate dehydrogenase (ec:1.1.1.94)	2.04	1.735	1.23	1.33	0.252443	0.0852224	0.0315155	0.706316	0.810772	0.966246	0.794675	0.030275	0.617124	0.215882
L16848	ysda	abc transporter permease protein	0.94	1.055	3.295	1.23	0.959499	0.294075	0.49852
L169709	yhha	hypothetical protein
L158071	sece	preprotein translocase subunit sece								1.52628	1.15909	1.10099	0.96206	0.372426	0.17781	0.548007
L111159	yrbb	hypothetical protein	1.39	1.76	1.58	1.63	0.113057	0.0997181	0.142883
L200006	yaij	hypothetical protein
L143350	cbr	carbonyl reductase	0.7	0.775	0.965	0.96	0.379585	0.617715	0.573658
L157055	pane	2-dehydropantoate 2-reductase (ec:1.1.1.169)	2	1.7	1.14	1.29	0.444466	0.381083	0.178133	1.08467	1.14189	1.47861	1.35034	0.0796609	0.0337016	0.126678
L84937	ykid	hypothetical protein	0.92	0.975	0.86	0.84	0.891647	0.20026	0.10261	0.777784	0.941928	0.916419	0.804012	0.440447	0.275341	0.234847
L0368	fusa	elongation factor g	1.68	1.6	1.69	1.975	0.147434	0.00699347	0.0046062	0.98879	1.06693	1.12833	1.24185	0.394334	0.152844	0.250627
L11986	ycbc	hypothetical protein	1.27	1.55	1.92	1.79	0.1622	0.00394612	0.00782024
L143992	tagy	teichoic acid biosynthesis protein
L7563	yqag	hypothetical protein	1.59	1.34	1.44	1.285	0.411084	0.042916	0.0483803
L136652	yndg	metal abc transporter substrate binding protein
L19523	ykca	hypothetical protein
L133825	yjdf	hypothetical protein	0.93	1.125	1.05	1.015	0.846197	0.563615	0.912136
L200122		trna-leu
L117867	yfbm	transcription regulator	0.9	1.07	0.86	1	0.824803	0.11342	0.99489
L121426	arb	6-phospho-beta-glucosidase (ec:3.2.1.86)	1.15	1.115	0.475	0.495	0.705562	0.0037803	0.00801397	0.63336	0.703787	0.506471	0.382652	0.00359645	0.00034605	0.000558181
L189428	yjif	hypothetical protein	0.84	0.97	1.145	1.045	0.900389	0.138492	0.592455	1.41845	1.07415	1.0333	0.862272	0.713635	0.650508	0.40002
L200095		trna-val
L35965	rmed	transcription regulator		1.245	1.09	1.13	0.46311	0.35058	0.179666
L101912	yxbd	transporter
L88801	ycig	hypothetical protein
L109013	yjai	hypothetical protein						0.039043	0.0391285
L140288	yhea	hypothetical protein	2.01	1.53	1.15	1.125	0.398965	0.184647	0.185949	0.718236	0.866618	0.863884	0.696318	0.253421	0.158627	0.203838
L0082	glya	serine hydroxymethyltransferase (ec:2.1.2.1)	1.39	0.995	1.155	1.115	0.79854	0.56502	0.710783	1.31719	1.20206	1.20398	1.31401	0.0361998	0.0502099	0.153517
L128777	ypch	sugar abc transporter permease protein	0.61	0.74	0.32	0.27	0.271929	0.0222292	0.0224317
L132777	pfs	5'-methylthioadenosine/s-adenosylhomocysteine nucleosidase	1.47	1.32	1.2	1.205	0.451697	0.11143	0.395598	1.11504	1.01268	1.01604	1.15403	0.880939	0.822339	0.432281
L120355	ytdf	hypothetical protein	1.34	1.275	0.98	0.915	0.581959	0.776347	0.299722
L0362	fmt	methionyl-trna formyltransferase (ec:2.1.2.9)	0.66	0.615	0.495	0.485	0.12703	0.00321937	0.00767543	0.861732	0.831244	0.674196	0.596636	0.0299072	0.00306135	0.0195479
L15267	yqbf	hypothetical protein
L19272	yudi	oxidoreductase	1.72	1.59	1.44	1.4	0.315588	0.0157193	0.0216793
L178329	potd	spermidine/putrescine abc transporter substrate binding protein	1.26	1.205	0.925	0.84	0.52056	0.321604	0.0843412	1.05556	0.895185	0.792501	1.05197	0.193122	0.0207285	0.787031
L11956	yobc	hypothetical protein
L191436	ypjb	hypothetical protein	1.14	0.96	0.78	0.86	0.846809	0.286284	0.406733
L210	als	acetolactate synthase (ec:2.2.1.6)	0.47	0.525	0.735	0.67	0.0667647	0.14139	0.0333499	1.04182	1.06094	1.25583	1.26933	0.558451	0.020535	0.206281
L86826	ygih	hypothetical protein		1.6	1.24	1.255	0.495757	0.365016	0.417269
L92204	yajf	hypothetical protein
L196808	ynji	hypothetical protein	0.37	0.395	0.295	0.245	0.0314252	0.0100784	0.00957744
L5881	ycag	hypothetical protein	1.05	1.44	1.91	1.73	0.252688	0.00536557	0.00775472
L200119		trna-his
L192589	pyda	dihydroorotate dehydrogenase 1a (ec:1.3.3.1)	2.63	2.17	1.59	1.595	0.201409	0.052569	0.121317	1.48308	1.33903	1.36	1.20882	0.00838996	0.00790898	0.303417
L2081	ymab	hypothetical protein
L96217	ycji	hypothetical protein	3.04	3.53	2.645	2.54	0.450968	0.0778368	0.0812767	1.88465	1.68122	1.9025	2.20786	0.00268948	0.00145039	0.00164873
L190464	yjja	hypothetical protein	0.93	1.11	1.195	1.175	0.713179	0.0814286	0.246122
L178206	dnak	molecular chaperone dnak	1.16	1.03	1.185	1.33	0.920119	0.134034	0.0618797	1.25726	1.31675	1.43009	1.53768	0.00527972	0.00313523	0.0359248
L81616	ywjf	3-hydroxyisobutyrate dehydrogenase (ec:1.1.1.31)	0.74	0.785	0.72	0.735	0.395085	0.0218492	0.0421618	0.868952	0.947976	0.978728	0.511272	0.547436	0.795324	0.0343775
L41072	pi208	prophage pi2 protein 08	0.7	0.945	0.705	0.67	0.714618	0.0225078	0.0392882
L86157	rbsk	ribokinase (ec:2.7.1.15)	0.44	0.565	0.775	0.685	0.0979142	0.30736	0.0794251
L27464	ykcf	hypothetical protein	0.74	0.855	1.05	1.005	0.530014	0.671058	0.979577
L32907	mtlf	mannitol-specific pts system iia component (ec:2.7.1.69)
L108747	yjah	hypothetical protein						0.0325355	0.0333605
L0310	hsds	type i restriction enzyme specificity protein (ec:3.1.21.3)	0.91	0.96	0.89	0.855	0.876384	0.178648	0.110976	1.2702	1.0514	0.985703	1.03614	0.68699	0.785773	0.870852
L90358	oppc	oligopeptide abc transporter permease protein							0.0308991
L23787	yecd	hypothetical protein	1.05	1.345	0.925	1.03	0.37766	0.433049	0.816389
L0161	yyal. ychf	gtp-dependent nucleic acid-binding protein engd	2.21	1.745	1.03	1.09	0.285295	0.676392	0.397953	0.912485	0.952828	0.962448	1.03767	0.494118	0.612156	0.979014
L135351	ahpc	alkyl hydroperoxide reductase	1.2	1.125	1.175	1.195	0.727738	0.330447	0.493193	0.94954	1.20851	1.16023	1.02469	0.163706	0.196524	0.890119
L51691	pi353	prophage pi3 protein 53
L50721	pi106	prophage pi1 protein 06
L0270	pola	dna polymerase i (ec:2.7.7.7)	0.7	0.72	0.705	0.69	0.26372	0.0225078	0.0203346	0.648842	0.807947	0.830103	0.807195	0.0751867	0.0791479	0.247242
L107379	yvcc	hypothetical protein	1.28	2.765	2.615	12.255	0.0288384	0.00697644	0.0564493
L0170	menx	ytxm-like protein	0.69	0.755	0.82	0.77	0.327309	0.077411	0.035769
L103741	yjae	hypothetical protein							0.0696044
L0022	kdga	keto-hydroxyglutarate-aldolase/keto-deoxy-phosphogluconate aldolase	0.64	0.515	0.645	0.555	0.0532462	0.066933	0.00617431
L0175	fole	gtp cyclohydrolase i (ec:3.5.4.16)	1.66	1.44	1.605	1.595	0.314163	0.0267984	0.0450417	0.984966	1.03399	1.05369	1.04738	0.591939	0.402238	0.860078
L136552	ybdj	hypothetical protein
L63697	yuia	metal transporting atpase
L166614	ppnk	inorganic polyphosphate/atp-nad kinase (ec:2.7.1.23)	0.88	0.945	0.98	0.86	0.826901	0.769881	0.111196
L3425	rgpc	polysaccharide abc transporter permease protein	1.07	1.435	1.8	1.625	0.237112	0.00661871	0.0189857
L2866	yoab	cation-transporting atpase	0.81	0.865	0.82	0.79	0.53614	0.077411	0.0522205	1.00201	0.922003	0.884297	0.86279	0.262008	0.148039	0.415902
L0349	gltx	glutamyl-trna synthetase (ec:6.1.1.17)	0.76	0.805	0.79	0.775	0.443908	0.0891936	0.046942	0.815616	0.850205	0.845456	0.885228	0.0434606	0.0496335	0.49893
L0212	hrca	heat-inducible transcription repressor	1.14	0.995	0.955	0.865	0.898567	0.648345	0.35673	1.22911	1.24306	1.26347	1.55243	0.0478425	0.077055	0.131726
L84096	glk	glucokinase (ec:2.7.1.2)	2	1.865	1.62	1.535	0.172032	0.00814325	0.0138343	1.2842	1.21107	1.39839	1.61191	0.0306268	0.0047075	0.12123
L83372	ygic	hypothetical protein
L862989	yigc	hypothetical protein	1.34	1.645	1.205	1.625	0.145268	0.15578	0.0400416
L159396	xpt	xanthine phosphoribosyltransferase (ec:2.4.2.22)	1.82	2.165	2.425	2.71	0.201952	0.0175179	0.00805112	1.27496	1.32732	1.49831	1.65806	0.0214838	0.00287241	0.0187109
L0228	tena	tena	0.78	0.855	0.925	0.825	0.552474	0.480551	0.0707489
L43612	pi337	prophage pi3 protein 37	0.3	0.46	0.34	0.39	0.0515105	0.0145973	0.0798977
L36748	rmec	transcription regulator	1.04	1.32	0.755	0.755	0.63278	0.070133	0.0436707
L12887	ysce	lipase	1.03	0.94	0.845	0.735	0.82204	0.10154	0.0250731	0.63585	0.680425	0.65171	0.73305	0.0111305	0.00860575	0.26881
L141547	yheb	hypothetical protein	1.25	1.11	1.085	1.095	0.717961	0.363513	0.434522	0.784055	0.947352	0.937856	0.945244	0.475528	0.383011	0.703029
L157023	nrdr	transcriptional regulator nrdr	1.06	1.12	1.175	1.245	0.692203	0.147973	0.0522536	2.02743	1.35614	1.25434	1.44513	0.182819	0.0270452	0.0999343
L143459	ytga	hypothetical protein	0.66	0.825	0.705	0.64	0.436447	0.0182203	0.0110605	0.734413	0.867138	0.712878	0.547632	0.204989	0.00734785	0.00930929
L120334	plpd	outer membrane lipoprotein precursor	1.57	1.695	2.295	2.245	0.102937	0.00259768	0.0027129
L42195	ps113	prophage ps1 protein 13
L198323	cpsm	dtdp-4-keto-6-deoxyglucose-3.5-epimerase	1.14	1.22	1.305	1.295	0.508841	0.0325152	0.0367033	0.964689	1.04756	1.03208	0.963793	0.57291	0.685965	0.803071
L122222	nifz	pyridoxal-phosphate dependent aminotransferase	1.19	1.055	1.11	1.14	0.850567	0.3326	0.159759
L0371	tuf	elongation factor tu (ec:3.6.5.3)	3.03	3.22	3.74	4.4	0.00666925	0.00102298	0.000711485	1.02615	1.08305	1.2068	1.31753	0.224504	0.0269964	0.149431
L5610	yqad	hypothetical protein	1.26	1.365	1.275	1.25	0.352647	0.0676772	0.151089
L60836	pi242	prophage pi2 protein 42	0.43	0.575	0.595	0.55	0.101373	0.0989218	0.144402
L106345	ps207	excisionase
L187771	htra	exported serine protease (ec:3.4.21.-)	1.07	0.92	0.77	0.775	0.760525	0.0344951	0.0379589	0.6853	0.732433	0.66838	0.55859	0.00859826	0.00222955	0.00949225
L105256	ybaf	16s ribosomal rna methyltransferase rsme	0.73	0.92	1.05	1.06	0.678128	0.790397	0.63297
L103212	yvca	hypothetical protein	0.78	0.93	0.815	0.865	0.787289	0.0856203	0.121433	0.944784	0.995928	1.03154	0.932358	0.924074	0.625166	0.690136
L0269	dnag	dna primase (ec:2.7.7.-)	0.78	0.8	0.785	0.765	0.421597	0.0403738	0.0340753	0.950246	0.965415	1.03655	0.818206	0.574469	0.742066	0.270878
L134453	purr	pur operon repressor	1.97	1.885	1.195	1.155	0.298721	0.0901094	0.254903	0.554212	0.704071	0.82352	0.804948	0.020513	0.156071	0.24003
L0347	lyss	lysyl-trna synthetase (ec:6.1.1.6)	2.15	1.65	1.24	1.315	0.29435	0.0537289	0.0352895	0.977977	0.998659	1.02557	1.01614	0.97308	0.710164	0.930994
L92295	ygjb	hypothetical protein	1.24	1.145	1.135	1.15	0.815738	0.151423	0.151753	0.724005	0.799335	0.82248	0.727547	0.0276472	0.0581403	0.105488
L150744	mtsb	manganese abc transporter atp binding protein		0.92	0.84	0.805	0.85199	0.269551	0.185091
L65300	ymgf	hypothetical protein
L99502	yeji	hypothetical protein	0.94	0.895	1.225	1.25	0.696211	0.0591613	0.0905604
L200018		hypothetical protein
L0131	llra	two-component system regulator	0.36	0.54	0.505	0.47	0.0863836	0.0143962	0.00390832	0.86136	0.887453	0.809887	0.73265	0.0882186	0.0304181	0.107977
L79833	ysjg	hypothetical protein	2.73	2.165	1.665	1.525	0.0823768	0.00841046	0.0280515
L67726	ymgk	oxidoreductase	0.69	0.57	0.55	0.53	0.0868019	0.0189881	0.0292013	0.576231	0.78941	0.801977	0.616487	0.11589	0.141028	0.0232892
L0458	tra904b	transposase of is904b	0.78	0.77	0.995	0.99	0.360832	0.933069	0.87825
L36177	ywfd	hypothetical protein	1.24	1.23	1.395	1.4	0.500545	0.0201665	0.0273278
L156302	trmb. yggh	trna (guanine-n(7)-)-methyltransferase (ec:2.1.1.33)	1.16	1.05	1.23	1.265	0.898546	0.120481	0.0493252	1.2386	1.2173	1.28855	1.3123	0.0635459	0.0420886	0.328489
L85737	rbsd	d-ribose pyranase	0.3	0.6	0.77	0.635	0.11236	0.366122	0.196539
L23500	yicc	hypothetical protein	1.34	1.41	1.54	1.505	0.260904	0.0125427	0.0136073
L150593	ytgf	phosphodiesterase	0.76	0.92	0.805	0.825	0.711048	0.121406	0.153476	1.01505	0.956683	0.97904	1.0374	0.467454	0.727254	0.841962
L0064	aroh	phospho-2-dehydro-3-deoxyheptonate aldolase (ec:2.5.1.54)	9.21	14.71	7.205	6.86	0.0220591	0.00110342	0.00724317	1.7136	1.70253	2.39767	2.43672	0.00137204	0.000110843	0.00108296
L0323	vacb1	ribonuclease	0.5	0.52	0.66	0.59	0.0599359	0.0144277	0.00977989	0.719264	0.953088	1.08187	1.01652	0.555726	0.679762	0.606922
L154438	yvha	hypothetical protein	1	1.15	1.655	1.695	0.668875	0.0275979	0.0201892
L2829	ygac	hypothetical protein		1.63	1.415	1.425	0.141645	0.0178036	0.0270449
L187329	yuac	hypothetical protein	1.09	1.205	1.23	1.075	0.517499	0.0583748	0.349889
L200087		trna-asn
L0114	argh	argininosuccinate lyase (ec:4.3.2.1)	1.09	1.13	1.37	1.4	0.766842	0.374706	0.403788
L114078	yfbg	hypothetical protein
L150205	ylfa	hypothetical protein	0.71	0.905	1.325	1.21	0.689692	0.0327868	0.0747117
L108430	scpb	segregation and condensation protein b	0.75	0.885	1.175	1.08	0.600573	0.204653	0.44687	1.066	1.1215	1.07913	1.0159	0.228164	0.393715	0.953224
L651011	ygff	transposase
L16899	pi307	prophage pi3 protein 07	0.47	0.73	0.605	0.805	0.245921	0.0151863	0.399522
L167555	rlue	pseudouridine synthase	0.97	1.01	1.035	0.965	0.976956	0.67518	0.609961
L141260	sunl	rrna methylase	1.33	1.4	1.285	1.185	0.382064	0.0428258	0.127789	1.41002	1.42651	1.42874	1.89756	0.0108789	0.0313552	0.0409993
L0007	eno	phosphopyruvate hydratase (ec:4.2.1.11)	2.56	2.76	3.16	3.16	0.0314989	0.00219214	0.0119918	1.04436	1.22812	1.20932	1.0715	0.0462972	0.109276	0.701348
L142355	yxfc	hypothetical protein	1.11	1.06	0.97	0.98	0.853549	0.691966	0.780076	1.46832	1.30244	1.41721	1.28645	0.0165342	0.00612651	0.30581
L0390	rpsm	30s ribosomal protein s13	1.76	2.55	3.84	4.49	0.0167674	0.00267302	0.00229891	1.14276	1.21725	1.28689	1.3082	0.0214271	0.0104903	0.18582
L44970	pi215	prophage pi2 protein 15
L132585	yfdc	hypothetical protein	2.43	2.605	1.17	1.175	0.345704	0.112575	0.101719	0.861015	1.01434	0.947286	0.977016	0.932741	0.521208	0.807647
L19721	yeca	transcription regulator	1.33	1.235	0.875	0.8	0.484516	0.138918	0.0723048
L115551	acpd	acyl carrier protein phosphodiesterase	2.55	2.04	1.525	1.62	0.449059	0.0440474	0.0185924	0.859536	1.06377	1.00334	1.05156	0.750711	0.953453	0.851848
L55507	yuhd	hypothetical protein	1.08	1.37	1.37	1.465	0.326903	0.0258645	0.0262924	0.85383	1.00428	1.25748	1.34756	0.880841	0.219419	0.273765
L116212	ydbh	hypothetical protein	0.45	0.4	0.49	0.425	0.018304	0.00754131	0.00456934
L0184	fabd	acyl-carrier-protein s-malonyltransferase (ec:2.3.1.39)	1.64	1.65	1.275	1.305	0.484524	0.0963452	0.0696294	1.37098	1.36133	1.53937	1.66781	0.00421446	0.00134106	0.0237079
L56208	ycff	hypothetical protein	0.68	0.74	0.88	0.88	0.297627	0.199078	0.162995	1.07253	1.03776	1.02418	1.06174	0.658933	0.777649	0.823985
L0253	nth	endonuclease iii (ec:4.2.99.18)	1.02	0.955	0.81	0.815	0.834728	0.0553787	0.112944
L0339	rhea	atp-dependent rna helicase	1.3	1.205	1.895	2.275	0.554743	0.00841328	0.00385304	0.955395	1.00446	1.33614	1.59005	0.948116	0.0109296	0.0390914
L96903	ytbb	hypothetical protein	0.89	0.855	0.805	0.77	0.583584	0.0531228	0.0422896	0.779505	0.993753	0.822327	0.669605	0.837105	0.0908531	0.16405
L178204	yphh	hypothetical protein	0.83	0.84	0.815	0.815	0.535112	0.0856203	0.169415					0.887037	0.89146
L67872	ycgi	hypothetical protein	0.74	0.855	0.755	0.705	0.583584	0.0288293	0.0284553
L22687	yicb	hypothetical protein	1	1.2	1.265	1.265	0.551204	0.0529063	0.0493252	1.20516	1.05805	1.05321	0.989972	0.537737	0.898971	0.710938
L77437	amyl	cytoplasmic alpha-amylase (ec:3.2.1.1)	1.31	0.95	0.595	0.52	0.836944	0.0143211	0.0101005
L0071	hisf	imidazole glycerol phosphate synthase subunit hisf							0.326655
L141766	murf	d-ala-d-ala adding enzyme	0.99	0.98	0.88	0.905	0.937904	0.14636	0.220396	1.12514	1.12771	1.31011	1.08593	0.0803971	0.021382	0.656795
L160442	hprt	hypoxanthine-guanine phosphoribosyltransferase (ec:2.4.2.8)	4.19	5.13	3.555	4.105	0.12625	0.013156	0.022717	2.10562	1.83221	2.19423	2.95254	0.000552831	0.000240518	0.000634638
L3306	ps310	prophage ps3 protein 10
L39650	ywfg	hypothetical protein	0.58	0.45	0.705	0.625833	0.0294507	0.0173692	0.0388254
L1011	ydbe	hypothetical protein	1.8	1.995	1.645	1.545	0.0977359	0.0212495	0.0173649
L0400	rplb	50s ribosomal protein l2	1.16	1.545	1.595	2.065	0.199767	0.0605178	0.0194061	1.15211	1.1067	1.24196	1.36431	0.135161	0.0185756	0.119876
L51784	pi228	prophage pi2 protein 28
L27419	ysed	hypothetical protein
L28525	yqcf	hypothetical protein	1.06	1.105	1.28	1.28	0.742569	0.134912	0.165501
L200031		hypothetical protein
L194765	ysba	hypothetical protein	1.7	1.74	1.82	1.925	0.121664	0.0242	0.00797575	1.35901	1.10167	1.52134	1.53369	0.587785	0.0300644	0.0484588
L56236	ywhb	hypothetical protein	0.65	0.95	1.07	1.095	0.794166	0.475014	0.364329
L115968	guaa	gmp synthase (ec:6.3.5.2)	1.94	1.62	1.175	1.23	0.298316	0.311357	0.0821933	0.848036	0.916679	0.952724	1.01497	0.203509	0.469587	0.990629
L53929	mure	udp-n-acetylmuramoylalanyl-d-glutamate--2.6-diaminopimelate ligase	1.09	0.915	1.03	1.005	0.728662	0.744632	0.971686	1.08764	1.10355	1.1834	1.47708	0.131616	0.0667874	0.0542215
L148651	yjef	lipopolysaccharide biosynthesis protein						0.0277141	0.0296463
L34494	cpo	non-heme chloride peroxidase	1.08	0.91	1.09	1.1	0.70929	0.314066	0.262337	0.979368	1.01779	1.00028	1.17204	0.767861	0.995117	0.537069
L200059	yoga	hypothetical protein	0.8	1.095	1.425	1.225	0.936233	0.336429	0.315871
L106117	ps206	prophage ps2 protein 06
L177520	celb	cellobiose-specific pts system iic component (ec:2.7.1.69)		1.795	0.31	0.25	0.279055	0.00642836	0.0110562	0.647714	0.637857	0.406089	0.308481	0.00500503	0.00109336	0.00227803
L0153	rdrb	transcription regulator	1.74	1.47	1.075	1.045	0.292749	0.685645	0.633491
L173313	yrja	hypothetical protein	2.18	1.765	1.645	1.82	0.229624	0.0107779	0.00770565	1.02118	0.960725	0.992366	0.854732	0.608044	0.701563	0.305693
L183902	yfie	hypothetical protein	0.85	0.8	0.81	0.765	0.442256	0.133783	0.190371	0.9216	0.9798	0.8662	0.66432	0.797481	0.177924	0.156901
L159364	ynfh	hypothetical protein	0.18	0.155	0.09	0.055	0.00178819	0.00365658	0.00622716
L2183	acmc	n-acetylmuramidase (ec:3.5.1.28)	1.16	1.215	0.805	0.73	0.693618	0.0565874	0.0242944
L0260	reca	recombinase a	0.91	0.79	0.785	0.8	0.418536	0.0492302	0.0511083	0.95574	0.991913	0.998387	1.01271	0.884012	0.967887	0.95783
L0088	cysm	cysteine synthase (ec:2.5.1.47)	1.68	1.155	1.26	1.04	0.665203	0.387497	0.723526	0.830448	0.811483	0.857595	0.863446	0.0509006	0.106737	0.397403
L198048	ps302	prophage ps3 protein 02	0.35	0.47	0.495	0.485	0.0565396	0.0042521	0.00986058
L0192	bira2	bifunctional protein bira (ec:6.3.4.15)	0.49	0.67	0.715	0.7	0.191642	0.0517263	0.0220984	1.09949	1.07525	1.18688	1.01188	0.394615	0.113403	0.964966
L108425	ps214	prophage ps2 protein 14
L37573	ycdj	hypothetical protein
L166804	yngf	sugar abc transporter permease protein	0.98	0.935	0.84	0.815	0.754983	0.133268	0.0803532
L45966	copa	copper/potassium-transporting atpase	0.57	0.565	0.565	0.54	0.0860569	0.00577916	0.00528932	0.868335	0.920168	0.85927	0.679845	0.352719	0.159539	0.178574
L9094	dnaq	dna polymerase iii. epsilon chain	1.42	1.2	0.91	0.965	0.584953	0.268784	0.633345	0.972496	0.941832	1.01442	0.993027	0.357263	0.955458	0.958194
L0301	pi348	single strand binding helix destabilising protein	0.32	0.465	0.345	0.4	0.0545327	0.0101277	0.0733322
L195751	ydjd	hypothetical protein	0.63	0.77	0.77	0.795	0.355856	0.0364806	0.0475591	0.791312	0.968437	0.929291	1.01252	0.576175	0.495899	0.819367
L90005	dltc	d-alanine--poly(phosphoribitol) ligase subunit 2 (ec:6.1.1.13)	0.77	0.54	0.73	0.695	0.0760953	0.318634	0.293793
L200139		trna-thr
L46118	pyrp	uracil permease	1.08	0.775	0.81	0.86	0.36305	0.0858007	0.122828	0.74366	0.927887	1.07505	0.800225	0.414422	0.482948	0.230247
L128698	yrea	hypothetical protein	0.79	0.925	0.94	0.92	0.662605	0.572183	0.486925
L159324	acmb	n-acetylmuramoyl-l-alanine amidase (ec:3.5.1.28)	0.95	0.725	0.57	0.49	0.280309	0.00572043	0.0177278
L119614	ypca	beta-glucosidase (ec:3.2.1.21)	1.21	1.055	0.62	0.52	0.850003	0.0314369	0.0333975
L0263	mfd	transcription-repair coupling factor	0.78	0.77	0.86	0.825	0.355856	0.250687	0.184103
L143292	yleb	hypothetical protein	3.18	2.27	1.17	1.165	0.186866	0.138191	0.107395
L0205	ftse	cell-division atp-binding protein	1.4	1.41	1.095	1.225	0.358211	0.428637	0.0643198	0.688061	0.842687	0.946085	0.860227	0.0879132	0.507054	0.393614
L103246	ypac	hypothetical protein	0.61	0.705	0.72	0.865	0.23984	0.0575451	0.262711
L147936	optc	oligopeptide abc transporter permease protein	1.19	1.43	2.02	1.785	0.287632	0.00501916	0.00599901	1.41017	1.43739	1.44997	1.00964	0.0367312	0.0332426	0.884165
L52207	yugd	protease	1.34	1.065	1.095	1.02	0.998771	0.319495	0.794858	1.38745	1.06173	1.34673	3.41352	0.95695	0.0807945	0.00177892
L170548	yric	hypothetical protein	0.91	0.64	0.705	0.705	0.153942	0.140751	0.0454855
L128693	dexa	oligo-1.6-glucosidase (ec:3.2.1.10)	0.91	1.06	1.185	1.315	0.867917	0.114231	0.0501282
L0358	trps	tryptophanyl-trna synthetase ii (ec:6.1.1.2)	1.38	1.44	1.76	1.86	0.229618	0.00658598	0.00515222	1.05823	1.05108	1.20636	1.29173	0.402192	0.0642552	0.179933
L18129	ykbe	hypothetical protein
L76013	ymhb	transposase	0.77	0.655	0.65	0.61	0.172568	0.0263927	0.00846153
L43866	cara	carbamoyl phosphate synthase small subunit (ec:6.3.5.5)	0.92	0.655	0.7	0.78	0.172504	0.0269043	0.0430395	0.759129	0.84071	0.784227	0.630835	0.0908491	0.0440544	0.0271339
L24277	ycce	hypothetical protein	1.42	1.36	1.75	1.605	0.305834	0.0122802	0.00947675
L54021	fbp	fructose-1.6-bisphosphatase (ec:3.1.3.11)	1.36	1.43	1.235	1.17	0.237757	0.0852175	0.167239	1.5336	1.29953	1.35934	0.90784	0.0846426	0.0467922	0.457233
L0249	rara	transcription regulator		0.685	0.64	0.575	0.206701	0.0349276	0.037031
L184159	ybid	hypothetical protein	0.93	0.95	1.05	1.035	0.794166	0.733626	0.770247
L59930	coae	dephospho-coa kinase (ec:2.7.1.24)	1.3	2.05	1.975	2.25	0.121966	0.0140367	0.0124861
L122569	yxdf	hypothetical protein		4.385	6.11	6.17	0.0188183	0.00203275	0.00524368
L109527	rsua	ribosomal small subunit pseudouridine synthase a	1.5	1.745	1.22	1.33	0.22445	0.142714	0.0804013
L124415	yfcg	peptide-binding protein	0.44	0.415	0.555	0.48	0.0210399	0.00926268	0.00335312
L170983	dinf	dinf	1.34	1.155	1.01	0.89	0.675641	0.900304	0.287181	0.885432	1.06914	1.05517	0.889354	0.512526	0.565595	0.4797
L58460	yqfg	hypothetical protein
L200000		hypothetical protein	0.61	0.995	0.64	0.645	0.789754	0.0207172	0.0219283	0.818541	0.91518	0.79374	0.748057	0.249261	0.0418311	0.131758
L178621	yphi	hypothetical protein	1.22	1.13	0.915	0.935	0.689287	0.464892	0.579811
L102062	rmac	transcription regulator	0.7	1.04	1.42	1.47	0.903257	0.0189043	0.0184288
L57903	xers	site-specific tyrosine recombinase xers	1.22	1.15	0.9	0.79	0.960247	0.230577	0.119237
L40427	yqea	hypothetical protein	1.94	1.845	1.55	1.485	0.127111	0.0109519	0.0307922
L103321	ybac	hypothetical protein	0.93	1.025	1.065	1.035	0.994118	0.472132	0.631563
L181168	dut	deoxyuridine 5'-triphosphate nucleotidohydrolase (ec:3.6.1.23)	0.93	1.15	0.87	0.955	0.624823	0.240911	0.653693	0.632709	0.78657	0.830854	0.807041	0.0466892	0.197166	0.247277
L84240	rbsa	ribose abc transporter atp binding protein	0.25	0.635	0.935	0.795	0.145271	0.594252	0.338476
L56269	pi233	capsid protein	0.37	0.465	0.18	0.42	0.0514125	0.0125803	0.149627
L130660	yndb	hypothetical protein	1.28	1.2	0.77	0.775	0.639903	0.202995	0.0886116
L53055	pi356	cro-like repressor	0.31	0.48	0.325	0.375	0.0587755	0.00128061	0.0332299
L45003	yeef	hypothetical protein	0.99	1.125	1.09	1.065	0.743765	0.314066	0.519607
L62774	pi131	prophage pi1 protein 31	0.37	0.58	0.495	0.53	0.107192	0.00871975	0.072868
L0220	rlrg	lysr family transcription regulator		1.12	1.85	1.905	0.800166	0.00982564	0.00553321
L188985	ynij	hypothetical protein	0.87	0.78	0.825	0.75	0.394968	0.119144	0.0346716
L0412	rplp	50s ribosomal protein l16	1.44	1.985	2.29	2.895	0.066241	0.00500923	0.0050984	0.896192	1.0914	1.08712	1.60658	0.534529	0.552136	0.0288665
L66222	coaa	pantothenate kinase (ec:2.7.1.33)	1.35	1.24	0.955	0.915	0.589219	0.517388	0.284936	0.981008	0.925336	0.894992	0.642348	0.345964	0.182074	0.0353877
L20815	ykcc	hypothetical protein
L63739	pi244	prophage pi2 protein 44	0.44	0.515	0.33	0.555	0.0645364	0.0240694	0.176825
L109201	cydb	cytochrome d ubiquinol oxidase subunit ii	0.57	0.68	0.485	0.385	0.204646	0.00837086	0.00393463
L100822	pnuc2	nicotinamide mononucleotide transporter
L0239	rcfa	transcription regulator	1.05	0.98	0.85	0.96	0.916049	0.179894	0.678911
L25433	yuea	hypothetical protein	1.22	0.835	0.91	0.855	0.453567	0.533981	0.417152
L0126	kind	sensor protein kinase	1.15	0.95	0.825	0.79	0.799429	0.106907	0.0739057
L35519	ps101	prophage ps1 protein 01
L0026	thga	thiogalactoside acetyltransferase (ec:2.3.1.18)	1.68	1.285	1.58	0.705	0.396303	0.508928	0.150575
L111162	ylbb	abc transporter permease protein	0.5	0.545	0.335	0.3	0.0833762	0.0039668	0.00779812
L69762	pi139	prophage pi1 protein 39	0.39	0.73	1.12	0.955	0.259529	0.937545	0.616094
L93420	yxba	hypothetical protein	0.91	0.975	1.2	1.09	0.928181	0.0834044	0.278224	0.772299	0.8381	0.865059	0.806712	0.0588303	0.11384	0.244959
L178172	yrjf	hypothetical protein	0.47	0.43	0.35	0.345	0.0317204	0.00239803	0.00242444	0.577071	0.66369	0.517594	0.369661	0.00546054	0.00132995	0.000477327
L130023	ynda	hypothetical protein	1.23	1.275	0.905	0.96	0.542791	0.306773	0.573658
L125485	yhcg	hypothetical protein	0.47	0.59	0.59	0.565	0.110948	0.00737099	0.00661378	0.72567	0.74389	0.745927	0.928185	0.0227421	0.0893593	0.451938
L193031	yhja	hypothetical protein	0.42	1.25	0.38	0.415	0.942061	0.0184931	0.0292423	0.903	0.967	0.823579	0.591037	0.596796	0.0268042	0.0176067
L85514	mgta	cation-transporting p-atpase	0.93	1.02	1.12	1.22	0.96433	0.179784	0.065895	1.37389	1.04163	0.92932	1.0944	0.958898	0.500202	0.969782
L0436	tra981e	transposase of is981e	0.73	0.685	0.675	0.625	0.212389	0.0153104	0.00958994
L0103	alr	alanine racemase (ec:5.1.1.1)	1.79	1.515	1.71	1.755	0.226217	0.0308217	0.0192039
L39564	pi328	prophage pi3 protein 28	0.41	0.55	0.385	0.515	0.0909924	0.00323366	0.132029
L0424	rpmd	50s ribosomal protein l30	0.86	1.38	1.75	1.835	0.315868	0.0367945	0.00931394	1.49188	1.38596	1.37814	1.38996	0.00609389	0.0100964	0.0920513
L84767	ymia	metalloregulator	1.17	1.23	0.845	0.92	0.580253	0.194407	0.367686	1.1856	1.0508	1.05123	1.65556	0.703308	0.695655	0.0909165
L14408	nagb	glucosamine-6-p isomerase (ec:3.5.99.6)	0.49	0.625	0.605	0.62	0.142192	0.00729299	0.00914435	0.722491	0.83383	0.786167	0.755016	0.0513962	0.0147806	0.140314
L32653	ung	uracil-dna glycosylase (ec:3.2.2.-)	0.61	0.8	0.695	0.745	0.400183	0.0329127	0.052942	0.719343	0.834781	0.780855	0.779328	0.0691124	0.0275669	0.182052
L82520	lcnc	lactococcin a abc transporter atp binding and permease protein	1.39	1.847	1.42	1.405	0.134256	0.0189043	0.0497774
L18872	ptcb	cellobiose-specific pts system iib component (ec:2.7.1.69)	1.43	1.64	0.70125	0.775	0.126738	0.0201091	0.150084	0.62305	0.841017	0.514817	0.350475	0.142254	0.00236604	0.000299828
L95481	ykjh	hypothetical protein	0.71	0.895	1.095	1.005	0.662163	0.499541	0.971686
L189097	ybii	hypothetical protein
L135972	ypdd	sugar hydrolase	0.79	0.79	0.64	0.58	0.387958	0.0123351	0.00674893	0.673862	1.00262	0.915371	1.01338	0.69538	0.322561	0.894328
L200071		hypothetical protein
L54803	udp	uridine phosphorylase	1.68	1.9	1.53	1.61	0.178144	0.136908	0.141058
L200053	rrma	putative rrna methyltransferase; rna synthesis. modification. and	1.11	0.945	1.02	0.975	0.831836	0.820374	0.721521
L51281	pi227	prophage pi2 protein 27
L192785	ynje	hypothetical protein
L82453	pi149	muramidase	0.52	0.815	1.19	1.065	0.415527	0.610331	0.864415
L29171	yqcg	hypothetical protein								1.17153	1.05577	1.0828	1.33309	0.636627	0.528677	0.303125
L36774	yidf	hypothetical protein	0.8	0.815	0.875	0.89	0.465951	0.138918	0.172557
L67760	yogj	cation transporter	0.33	0.495	0.525	0.46	0.0662666	0.0229854	0.00606507
L184675	ylie	hypothetical protein
L74738	yuja	hypothetical protein	0.98	0.955	1.145	1.205	0.868825	0.138492	0.125846	0.907633	0.811817	0.894243	1.01447	0.0955518	0.236592	0.957397
L0468	tra1077c	is1077c transposase	1.35	1.22	1.185	1.205	0.546947	0.106167	0.080066
L56509	pi115	prophage pi1 protein 15	0.31	0.51	0.805	0.62	0.0655405	0.390358	0.185371
L0146	rlib	transcription regulator	1.02	0.86	0.785	0.72	0.595404	0.0418592	0.021562	0.977427	0.974213	1.12259	1.28897	0.743884	0.285845	0.359431
L111525	ypbb	cationic transporter
L93148	oppd	oligopeptide abc transporter atp binding protein
L167877	yngg	sugar abc transporter permease protein	0.71	0.84	0.78	0.735	0.492109	0.115194	0.0421618
L200091		trna-cys
L200050	ymda	putative s-adenosylmethionine-dependent methyltransferase; may
L0143	ccpa	catabolite control protein a	1.54	1.40333	0.59	0.68	0.259865	0.00642195	0.0643373	0.716177	0.813726	0.663242	0.634177	0.0483548	0.0026821	0.0318178
L142816	yned	short chain dehydrogenase	1.2	1.095	0.91	0.905	0.886925	0.336456	0.244043
L99421	ykjk	hypothetical protein	1.08	1.285	1.19	1.18	0.418289	0.0813952	0.111002
L110933	ynbc	hypothetical protein	1.26	1.06	1.05	1.025	0.891759	0.584047	0.830123
L84494	yxab	hypothetical protein	1.52	1.23	0.79	0.78	0.648942	0.163933	0.086859
L172704	yfhc	hypothetical protein
L174076	yfhf	hypothetical protein	0.23	0.48	0.525	0.405	0.066314	0.0820952	0.0200844
L184708	ywab	hypothetical protein	0.94	1.185	0.965	1.15	0.628773	0.612432	0.135509	0.19176	0.504587	0.661507	1.95144	0.0415787	0.130158	0.021897
L138484	yrfd	amino acid antiporter		1.05	0.91	0.97	0.912941	0.512539	0.820765
L101219	ytbe	hypothetical protein	1.16	1.065	1.315	1.29	0.842125	0.0371997	0.104615
L199221	rmlb	dtdp-glucose 4.6-dehydratase	1.16	1.175	1.26	1.375	0.574227	0.0459063	0.025106	1.02527	1.03842	1.10887	1.18711	0.592171	0.160291	0.378985
L155662	ylff	hypothetical protein	1.62	1.515	1.2	1.26	0.334893	0.183828	0.119049
L35649	pi324	prophage pi3 protein 24	0.35	0.525	0.28	0.38	0.0777653	0.00195637	0.0797847
L16101	yabf	hypothetical protein	0.88	0.98	0.81	0.865	0.940678	0.175704	0.127512
L98749	mrec	rod shape-determining protein mrec	1.27	1.22	0.93	1.01	0.586407	0.450509	0.899871	1.02194	1.00431	1.00408	1.10449	0.953942	0.983712	0.639891
L124727	yjcd	hypothetical protein	1.27	2.47	1.945	2.005	0.0632285	0.00694585	0.00590973
L0096	rpmg	50s ribosomal protein l33								1.13415	1.15738	1.25472	1.36454	0.0473232	0.0130846	0.107681
L50591	pi350	prophage pi3 protein 50	0.33	0.465	0.375	0.4	0.0514125	0.0104365	0.053816
L0460	tra904d	transposase of is904d	0.77	0.77	0.955	0.985	0.359264	0.560153	0.838724
L55194	yuhc	hypothetical protein	1.44	2.525	0.7	0.74	0.0748139	0.0168727	0.0285678
L186107	ydid	acyl carrier protein phosphodiesterase	1.31	1.285	1.145	1.1	0.755	0.218703	0.35462	0.667888	0.955629	0.862455	1.02807	0.58201	0.0691244	0.917165
L39625	pi206	prophage pi2 protein 06	0.37	0.21	0.29	0.39	0.0172927	0.0204371	0.0535384
L198485	ypjh	oxidoreductase	3.53	3.24	4.055	3.965	0.0141405	0.00168724	0.00585324
L0048	trpa	tryptophan synthase subunit alpha (ec:4.2.1.20)	1.5	1.26	1.375	1.445	0.443068	0.0259399	0.0821458
L126105	ylcd	hypothetical protein		0.62	0.59	0.56	0.314441	0.0712793	0.0717833
L0200	thid1	phosphomethylpyrimidine kinase (ec:2.7.4.7)	0.83	1.065	0.97	0.985	0.836305	0.691966	0.823354
L149469	yjeg	hypothetical protein		1.06	1.47	1.6	0.896148	0.110912	0.0948354
L27103	ysec	hypothetical protein
L161988	ylgc	hypothetical protein		0.71	1.54	1.51	0.458014	0.053198	0.0430317
L35832	ywfc	hypothetical protein	1.18	1.12	1.41	1.46	0.692203	0.0222441	0.042666
L126168	lnba	lacto-n-biosidase (ec:3.2.1.52)	0.71	0.8	0.345	0.31	0.400183	0.0163314	0.0214204
L81206	yaib	hypothetical protein	0.43	0.505	0.49	0.485	0.0538966	0.00306718	0.00351664
L114419	yfbh	hypothetical protein
L0387	rpsj	30s ribosomal protein s10	1.96	2.17	2.84	3.525	0.043985	0.00195179	0.00129686	1.2577	1.21723	1.44596	1.59753	0.0231984	0.00200845	0.0254476
L174407	yjhf	phosphoglycerate mutase (ec:5.4.2.1)	1.1	1.075	0.86	0.845	0.813476	0.20026	0.153982	0.68475	0.774583	0.698077	0.54664	0.0130694	0.0119656	0.00756132
L0397	rpst	30s ribosomal protein s20	1.45	1.82	1.325	1.92	0.199746	0.0476974	0.0418808	1.25063	1.31988	1.36294	1.46803	0.0114211	0.00769563	0.0550472
L158972	yjfj	hypothetical protein	0.84	0.845	0.55	0.605	0.545316	0.02297	0.0417588	0.971888	0.760629	0.458363	0.67293	0.0523571	0.000747866	0.0520584
L110960	rmae	marr family transcriptional regulator							0.562512
L76107	pacl	cation-transporting atpase	0.36	0.26	0.31	0.27	0.00341904	0.000898698	0.00101185
L0278	polc	dna polymerase iii polc (ec:2.7.7.7)	0.89	0.91	1.115	1.055	0.697385	0.304215	0.470041	0.71	0.892333	1.01073	0.9457	0.274989	0.836381	0.680743
L16826	ymbi	transposase	0.8	0.655	0.645	0.615	0.172504	0.0138338	0.00887109
L32389	ygda	hypothetical protein	0.74	1.16	0.86	0.82	0.984833	0.250687	0.168964	0.976398	1.1398	0.860041	0.645989	0.217209	0.100176	0.0350114
L42302	pi211	topoisomerase
L0396	rpss	30s ribosomal protein s19	1.92	2.455	3.55	4.3	0.0182169	0.00270287	0.00197863	1.22652	1.21484	1.28701	1.39895	0.02354	0.0102569	0.0865133
L200022	tra982	transposase-like; evidence experimental pmid:9593305; transposon		0.93	1.07	1.1	0.870934	0.413044	0.516812
L1009	yaha	hypothetical protein	1.35	1.265	1.235	1.205	0.434249	0.0569445	0.0740361	0.840961	0.85848	0.704561	0.364216	0.117244	0.0213208	0.00524977
L0291	parc	dna topoisomerase iv subunit a (ec:5.99.1.-)	1.19	1.25	1.755	1.855	0.467196	0.00650911	0.0064988	1.03215	1.02438	1.16947	1.31445	0.765565	0.083125	0.150078
L59950	lysp	lysine specific permease	2.91	2.975	5.655	4.34	0.0190168	0.00311485	0.000729626
L84636	yiid	hypothetical protein
L47971	yuga	transcription regulator	1.86	2.065	0.925	0.945	0.137676	0.332958	0.438677	1.04291	0.887455	0.88711	0.79629	0.323389	0.249785	0.40825
L36841	ywfe	hypothetical protein	1.02	1.06	1.24	1.24	0.843514	0.0930956	0.089745	0.663807	0.676269	0.714581	0.94442	0.00956352	0.00316721	0.627591
L73572	ymha	hypothetical protein	0.68	0.65	0.595	0.515	0.167441	0.00673902	0.00877488
L35545	ywfb	hypothetical protein	1.02	1.03	1.285	1.475	0.921678	0.0428258	0.0214635
L106731	ps208	prophage ps2 protein 08
L70070	pi140	prophage pi1 protein 40	0.38	0.71	1.205	0.95	0.230368	0.928914	0.617918
L0056	arok	shikimate kinase (ec:2.7.1.71)	1.22	1.25	1.64	1.66	0.448517	0.0105955	0.0174592
L182559	thya	thymidylate synthase (ec:2.1.1.45)	1.3	1.235	0.71	0.755	0.698369	0.0291884	0.0306794	1.16207	0.974036	0.813457	0.705859	0.739222	0.0878002	0.21956
L168282	xylh	4-oxalocrotonate tautomerase	0.49	0.885	0.785	0.955	0.590446	0.0492302	0.525696
L197075	yjjh	hypothetical protein	1.05	1.03	1.21	1.2	0.918842	0.12047	0.0861418
L115113	yvdb	hypothetical protein	1.13	1.32	1.095	1.15	0.464214	0.286226	0.221393	0.847917	0.815306	0.748939	1.1476	0.0335503	0.0381044	0.696037
[truncated: 333 more rows]
